# Supplementary material for: Predicting Efficacies of Fractional Doses of Vaccines by Using Neutralizing Antibody Levels: Systematic Review and Meta-Analysis
Source: JMIR Public Health Surveill. 2024 Jul 12;10:e49812. doi: 10.2196/49812 (PMC11259582; doi:10.2196/49812)
Supplement: Multimedia Appendix 1 [file publichealth-v10-e49812-s001.xlsx]

## Sheet: data_raw
study_id	study	ClinicalTrials	vaccine	vaccine_type	dose_unit	standard_dosage	location	vaccination_schedule	against_strain	assay	conv	conv_lower	conv_upper	conv_N	dosage_tested	dose_frac	age	age_group	measured_day	schedule_type	N	nab_measurement	nab	nab_lower	nab_upper	derived_from
1	Jackson et al. 2020	NCT04283461	mRNA-1273	mRNA	ug	100	Seattle & Atlanta, US	Day 0/28	wild-type SARS-CoV-2	PsVNA ID50	109.2	59.6	199.9	38	25	0.25	18-55	adult	0	prime	15	GMT/CI	10	10	10	Table 2
1	Jackson et al. 2020	NCT04283461	mRNA-1273	mRNA	ug	100	Seattle & Atlanta, US	Day 0/28	wild-type SARS-CoV-2	PsVNA ID50	109.2	59.6	199.9	38	25	0.25	18-55	adult	14	prime	15	GMT/CI	14.5	9.8	21.4	Table 2
1	Jackson et al. 2020	NCT04283461	mRNA-1273	mRNA	ug	100	Seattle & Atlanta, US	Day 0/28	wild-type SARS-CoV-2	PsVNA ID50	109.2	59.6	199.9	38	25	0.25	18-55	adult	28	prime	15	GMT/CI	11.7	9.7	14.1	Table 2
1	Jackson et al. 2020	NCT04283461	mRNA-1273	mRNA	ug	100	Seattle & Atlanta, US	Day 0/28	wild-type SARS-CoV-2	PsVNA ID50	109.2	59.6	199.9	38	25	0.25	18-55	adult	36	prime	13	GMT/CI	105.8	69.8	160.4	Table 2
1	Jackson et al. 2020	NCT04283461	mRNA-1273	mRNA	ug	100	Seattle & Atlanta, US	Day 0/28	wild-type SARS-CoV-2	PsVNA ID50	109.2	59.6	199.9	38	25	0.25	18-55	adult	42	prime	13	GMT/CI	112.3	71.2	177.1	Table 2
1	Jackson et al. 2020	NCT04283461	mRNA-1273	mRNA	ug	100	Seattle & Atlanta, US	Day 0/28	wild-type SARS-CoV-2	PsVNA ID50	109.2	59.6	199.9	38	25	0.25	18-55	adult	56	prime	13	GMT/CI	80.7	51	127.6	Table 2
1	Jackson et al. 2020	NCT04283461	mRNA-1273	mRNA	ug	100	Seattle & Atlanta, US	Day 0/28	wild-type SARS-CoV-2	PsVNA ID50	109.2	59.6	199.9	38	100	1	18-55	adult	0	prime	15	GMT/CI	10	10	10	Table 2
1	Jackson et al. 2020	NCT04283461	mRNA-1273	mRNA	ug	100	Seattle & Atlanta, US	Day 0/28	wild-type SARS-CoV-2	PsVNA ID50	109.2	59.6	199.9	38	100	1	18-55	adult	14	prime	15	GMT/CI	23.7	13.3	42.3	Table 2
1	Jackson et al. 2020	NCT04283461	mRNA-1273	mRNA	ug	100	Seattle & Atlanta, US	Day 0/28	wild-type SARS-CoV-2	PsVNA ID50	109.2	59.6	199.9	38	100	1	18-55	adult	28	prime	15	GMT/CI	18.2	12.1	27.4	Table 2
1	Jackson et al. 2020	NCT04283461	mRNA-1273	mRNA	ug	100	Seattle & Atlanta, US	Day 0/28	wild-type SARS-CoV-2	PsVNA ID50	109.2	59.6	199.9	38	100	1	18-55	adult	36	prime	15	GMT/CI	256.3	182	361.1	Table 2
1	Jackson et al. 2020	NCT04283461	mRNA-1273	mRNA	ug	100	Seattle & Atlanta, US	Day 0/28	wild-type SARS-CoV-2	PsVNA ID50	109.2	59.6	199.9	38	100	1	18-55	adult	42	prime	14	GMT/CI	343.8	261.2	452.7	Table 2
1	Jackson et al. 2020	NCT04283461	mRNA-1273	mRNA	ug	100	Seattle & Atlanta, US	Day 0/28	wild-type SARS-CoV-2	PsVNA ID50	109.2	59.6	199.9	38	100	1	18-55	adult	56	prime	14	GMT/CI	231.8	163.2	329.3	Table 2
1	Jackson et al. 2020	NCT04283461	mRNA-1273	mRNA	ug	100	Seattle & Atlanta, US	Day 0/28	wild-type SARS-CoV-2	PsVNA ID50	109.2	59.6	199.9	38	250	2.5	18-55	adult	0	prime	15	GMT/CI	10	10	10	Table 2
1	Jackson et al. 2020	NCT04283461	mRNA-1273	mRNA	ug	100	Seattle & Atlanta, US	Day 0/28	wild-type SARS-CoV-2	PsVNA ID50	109.2	59.6	199.9	38	250	2.5	18-55	adult	14	prime	15	GMT/CI	26.1	14.1	48.3	Table 2
1	Jackson et al. 2020	NCT04283461	mRNA-1273	mRNA	ug	100	Seattle & Atlanta, US	Day 0/28	wild-type SARS-CoV-2	PsVNA ID50	109.2	59.6	199.9	38	250	2.5	18-55	adult	28	prime	14	GMT/CI	20.7	13.3	32.2	Table 2
1	Jackson et al. 2020	NCT04283461	mRNA-1273	mRNA	ug	100	Seattle & Atlanta, US	Day 0/28	wild-type SARS-CoV-2	PsVNA ID50	109.2	59.6	199.9	38	250	2.5	18-55	adult	36	prime	14	GMT/CI	373.5	308.6	452.2	Table 2
1	Jackson et al. 2020	NCT04283461	mRNA-1273	mRNA	ug	100	Seattle & Atlanta, US	Day 0/28	wild-type SARS-CoV-2	PsVNA ID50	109.2	59.6	199.9	38	250	2.5	18-55	adult	42	prime	14	GMT/CI	332.2	266.3	414.5	Table 2
1	Jackson et al. 2020	NCT04283461	mRNA-1273	mRNA	ug	100	Seattle & Atlanta, US	Day 0/28	wild-type SARS-CoV-2	PsVNA ID50	109.2	59.6	199.9	38	250	2.5	18-55	adult	56	prime	14	GMT/CI	270.2	221	330.3	Table 2
1	Jackson et al. 2020	NCT04283461	mRNA-1273	mRNA	ug	100	Seattle & Atlanta, US	Day 0/28	wild-type SARS-CoV-2	Live virus PRNT80	158.3	15.1	1663	3	25	0.25	18-55	adult	0	prime	15	GMT/CI	4	4	4	Table 2
1	Jackson et al. 2020	NCT04283461	mRNA-1273	mRNA	ug	100	Seattle & Atlanta, US	Day 0/28	wild-type SARS-CoV-2	Live virus PRNT80	158.3	15.1	1663	3	25	0.25	18-55	adult	42	prime	13	GMT/CI	339.7	184	627.1	Table 2
1	Jackson et al. 2020	NCT04283461	mRNA-1273	mRNA	ug	100	Seattle & Atlanta, US	Day 0/28	wild-type SARS-CoV-2	Live virus PRNT80	158.3	15.1	1663	3	100	1	18-55	adult	0	prime	15	GMT/CI	4	4	4	Table 2
1	Jackson et al. 2020	NCT04283461	mRNA-1273	mRNA	ug	100	Seattle & Atlanta, US	Day 0/28	wild-type SARS-CoV-2	Live virus PRNT80	158.3	15.1	1663	3	100	1	18-55	adult	42	prime	14	GMT/CI	654.3	460.1	930.5	Table 2
2	Anderson et al. 2020	NCT04283461	mRNA-1273	mRNA	ug	100	Seattle & Bethesda, US	Day 0/28	wild-type SARS-CoV-2	PsVNA ID50	106	60	189	41	25	0.4	56-70	elderly	0	prime	10	GMT/CI	10	10	10	Table S4, Table S5
2	Anderson et al. 2020	NCT04283461	mRNA-1273	mRNA	ug	100	Seattle & Bethesda, US	Day 0/28	wild-type SARS-CoV-2	PsVNA ID50	106	60	189	41	25	0.4	56-70	elderly	14	prime	10	GMT/CI	10	10	10	Table S4, Table S5
2	Anderson et al. 2020	NCT04283461	mRNA-1273	mRNA	ug	100	Seattle & Bethesda, US	Day 0/28	wild-type SARS-CoV-2	PsVNA ID50	106	60	189	41	25	0.4	56-70	elderly	28	prime	10	GMT/CI	10	10	10	Table S4, Table S5
2	Anderson et al. 2020	NCT04283461	mRNA-1273	mRNA	ug	100	Seattle & Bethesda, US	Day 0/28	wild-type SARS-CoV-2	PsVNA ID50	106	60	189	41	25	0.4	56-70	elderly	35	prime	10	GMT/CI	79	47	135	Table S4, Table S5
2	Anderson et al. 2020	NCT04283461	mRNA-1273	mRNA	ug	100	Seattle & Bethesda, US	Day 0/28	wild-type SARS-CoV-2	PsVNA ID50	106	60	189	41	25	0.4	56-70	elderly	42	prime	10	GMT/CI	116	66	205	Table S4, Table S5
2	Anderson et al. 2020	NCT04283461	mRNA-1273	mRNA	ug	100	Seattle & Bethesda, US	Day 0/28	wild-type SARS-CoV-2	PsVNA ID50	106	60	189	41	25	0.4	56-70	elderly	56	prime	10	GMT/CI	92	45	188	Table S4, Table S5
2	Anderson et al. 2020	NCT04283461	mRNA-1273	mRNA	ug	100	Seattle & Bethesda, US	Day 0/28	wild-type SARS-CoV-2	PsVNA ID50	106	60	189	41	25	0.4	>=71	elderly	0	prime	10	GMT/CI	10	10	10	Table S4, Table S5
2	Anderson et al. 2020	NCT04283461	mRNA-1273	mRNA	ug	100	Seattle & Bethesda, US	Day 0/28	wild-type SARS-CoV-2	PsVNA ID50	106	60	189	41	25	0.4	>=71	elderly	14	prime	10	GMT/CI	10	10	10	Table S4, Table S5
2	Anderson et al. 2020	NCT04283461	mRNA-1273	mRNA	ug	100	Seattle & Bethesda, US	Day 0/28	wild-type SARS-CoV-2	PsVNA ID50	106	60	189	41	25	0.4	>=71	elderly	28	prime	10	GMT/CI	10	10	10	Table S4, Table S5
2	Anderson et al. 2020	NCT04283461	mRNA-1273	mRNA	ug	100	Seattle & Bethesda, US	Day 0/28	wild-type SARS-CoV-2	PsVNA ID50	106	60	189	41	25	0.4	>=71	elderly	35	prime	10	GMT/CI	121	69	211	Table S4, Table S5
2	Anderson et al. 2020	NCT04283461	mRNA-1273	mRNA	ug	100	Seattle & Bethesda, US	Day 0/28	wild-type SARS-CoV-2	PsVNA ID50	106	60	189	41	25	0.4	>=71	elderly	42	prime	10	GMT/CI	112	67	188	Table S4, Table S5
2	Anderson et al. 2020	NCT04283461	mRNA-1273	mRNA	ug	100	Seattle & Bethesda, US	Day 0/28	wild-type SARS-CoV-2	PsVNA ID50	106	60	189	41	25	0.4	>=71	elderly	56	prime	10	GMT/CI	86	44	171	Table S4, Table S5
2	Anderson et al. 2020	NCT04283461	mRNA-1273	mRNA	ug	100	Seattle & Bethesda, US	Day 0/28	wild-type SARS-CoV-2	PsVNA ID50	106	60	189	41	100	1	56-70	elderly	0	prime	10	GMT/CI	10	10	10	Table S4, Table S5
2	Anderson et al. 2020	NCT04283461	mRNA-1273	mRNA	ug	100	Seattle & Bethesda, US	Day 0/28	wild-type SARS-CoV-2	PsVNA ID50	106	60	189	41	100	1	56-70	elderly	14	prime	10	GMT/CI	11	9	13	Table S4, Table S5
2	Anderson et al. 2020	NCT04283461	mRNA-1273	mRNA	ug	100	Seattle & Bethesda, US	Day 0/28	wild-type SARS-CoV-2	PsVNA ID50	106	60	189	41	100	1	56-70	elderly	28	prime	10	GMT/CI	10	10	10	Table S4, Table S5
2	Anderson et al. 2020	NCT04283461	mRNA-1273	mRNA	ug	100	Seattle & Bethesda, US	Day 0/28	wild-type SARS-CoV-2	PsVNA ID50	106	60	189	41	100	1	56-70	elderly	35	prime	9	GMT/CI	289	164	507	Table S4, Table S5
2	Anderson et al. 2020	NCT04283461	mRNA-1273	mRNA	ug	100	Seattle & Bethesda, US	Day 0/28	wild-type SARS-CoV-2	PsVNA ID50	106	60	189	41	100	1	56-70	elderly	42	prime	9	GMT/CI	402	289	560	Table S4, Table S5
2	Anderson et al. 2020	NCT04283461	mRNA-1273	mRNA	ug	100	Seattle & Bethesda, US	Day 0/28	wild-type SARS-CoV-2	PsVNA ID50	106	60	189	41	100	1	56-70	elderly	56	prime	9	GMT/CI	324	212	496	Table S4, Table S5
2	Anderson et al. 2020	NCT04283461	mRNA-1273	mRNA	ug	100	Seattle & Bethesda, US	Day 0/28	wild-type SARS-CoV-2	PsVNA ID50	106	60	189	41	100	1	>=71	elderly	0	prime	10	GMT/CI	10	10	10	Table S4, Table S5
2	Anderson et al. 2020	NCT04283461	mRNA-1273	mRNA	ug	100	Seattle & Bethesda, US	Day 0/28	wild-type SARS-CoV-2	PsVNA ID50	106	60	189	41	100	1	>=71	elderly	14	prime	10	GMT/CI	26	11	60	Table S4, Table S5
2	Anderson et al. 2020	NCT04283461	mRNA-1273	mRNA	ug	100	Seattle & Bethesda, US	Day 0/28	wild-type SARS-CoV-2	PsVNA ID50	106	60	189	41	100	1	>=71	elderly	28	prime	10	GMT/CI	16	10	26	Table S4, Table S5
2	Anderson et al. 2020	NCT04283461	mRNA-1273	mRNA	ug	100	Seattle & Bethesda, US	Day 0/28	wild-type SARS-CoV-2	PsVNA ID50	106	60	189	41	100	1	>=71	elderly	35	prime	10	GMT/CI	310	202	475	Table S4, Table S5
2	Anderson et al. 2020	NCT04283461	mRNA-1273	mRNA	ug	100	Seattle & Bethesda, US	Day 0/28	wild-type SARS-CoV-2	PsVNA ID50	106	60	189	41	100	1	>=71	elderly	42	prime	10	GMT/CI	317	198	508	Table S4, Table S5
2	Anderson et al. 2020	NCT04283461	mRNA-1273	mRNA	ug	100	Seattle & Bethesda, US	Day 0/28	wild-type SARS-CoV-2	PsVNA ID50	106	60	189	41	100	1	>=71	elderly	56	prime	10	GMT/CI	242	147	399	Table S4, Table S5
2	Anderson et al. 2020	NCT04283461	mRNA-1273	mRNA	ug	100	Seattle & Bethesda, US	Day 0/28	wild-type SARS-CoV-2	PsVNA ID50	106	60	189	41	100	1	18-55	adult	0	prime	15	GMT/CI	10	10	10	Table S4, Table S5
2	Anderson et al. 2020	NCT04283461	mRNA-1273	mRNA	ug	100	Seattle & Bethesda, US	Day 0/28	wild-type SARS-CoV-2	PsVNA ID50	106	60	189	41	100	1	18-55	adult	14	prime	15	GMT/CI	24	13	42	Table S4, Table S5
2	Anderson et al. 2020	NCT04283461	mRNA-1273	mRNA	ug	100	Seattle & Bethesda, US	Day 0/28	wild-type SARS-CoV-2	PsVNA ID50	106	60	189	41	100	1	18-55	adult	28	prime	15	GMT/CI	18	12	27	Table S4, Table S5
2	Anderson et al. 2020	NCT04283461	mRNA-1273	mRNA	ug	100	Seattle & Bethesda, US	Day 0/28	wild-type SARS-CoV-2	PsVNA ID50	106	60	189	41	100	1	18-55	adult	35	prime	15	GMT/CI	263	188	368	Table S4, Table S5
2	Anderson et al. 2020	NCT04283461	mRNA-1273	mRNA	ug	100	Seattle & Bethesda, US	Day 0/28	wild-type SARS-CoV-2	PsVNA ID50	106	60	189	41	100	1	18-55	adult	42	prime	14	GMT/CI	360	237	476	Table S4, Table S5
2	Anderson et al. 2020	NCT04283461	mRNA-1273	mRNA	ug	100	Seattle & Bethesda, US	Day 0/28	wild-type SARS-CoV-2	PsVNA ID50	106	60	189	41	100	1	18-55	adult	56	prime	14	GMT/CI	267	186	385	Table S4, Table S5
2	Anderson et al. 2020	NCT04283461	mRNA-1273	mRNA	ug	100	Seattle & Bethesda, US	Day 0/28	wild-type SARS-CoV-2	FRNT-mNG-ID50	NA	NA	NA	NA	25	0.4	56-70	elderly	0	prime	10	GMT/CI	10	10	10	Table S4, Table S5
2	Anderson et al. 2020	NCT04283461	mRNA-1273	mRNA	ug	100	Seattle & Bethesda, US	Day 0/28	wild-type SARS-CoV-2	FRNT-mNG-ID50	NA	NA	NA	NA	25	0.4	56-70	elderly	28	prime	10	GMT/CI	19	11	32	Table S4, Table S5
2	Anderson et al. 2020	NCT04283461	mRNA-1273	mRNA	ug	100	Seattle & Bethesda, US	Day 0/28	wild-type SARS-CoV-2	FRNT-mNG-ID50	NA	NA	NA	NA	25	0.4	56-70	elderly	42	prime	10	GMT/CI	550	302	1001	Table S4, Table S5
2	Anderson et al. 2020	NCT04283461	mRNA-1273	mRNA	ug	100	Seattle & Bethesda, US	Day 0/28	wild-type SARS-CoV-2	FRNT-mNG-ID50	NA	NA	NA	NA	25	0.4	>=71	elderly	0	prime	10	GMT/CI	10	10	10	Table S4, Table S5
2	Anderson et al. 2020	NCT04283461	mRNA-1273	mRNA	ug	100	Seattle & Bethesda, US	Day 0/28	wild-type SARS-CoV-2	FRNT-mNG-ID50	NA	NA	NA	NA	25	0.4	>=71	elderly	28	prime	10	GMT/CI	18	12	29	Table S4, Table S5
2	Anderson et al. 2020	NCT04283461	mRNA-1273	mRNA	ug	100	Seattle & Bethesda, US	Day 0/28	wild-type SARS-CoV-2	FRNT-mNG-ID50	NA	NA	NA	NA	25	0.4	>=71	elderly	42	prime	10	GMT/CI	448	299	672	Table S4, Table S5
2	Anderson et al. 2020	NCT04283461	mRNA-1273	mRNA	ug	100	Seattle & Bethesda, US	Day 0/28	wild-type SARS-CoV-2	FRNT-mNG-ID50	NA	NA	NA	NA	100	1	56-70	elderly	0	prime	10	GMT/CI	10	10	10	Table S4, Table S5
2	Anderson et al. 2020	NCT04283461	mRNA-1273	mRNA	ug	100	Seattle & Bethesda, US	Day 0/28	wild-type SARS-CoV-2	FRNT-mNG-ID50	NA	NA	NA	NA	100	1	56-70	elderly	28	prime	10	GMT/CI	80	52	123	Table S4, Table S5
2	Anderson et al. 2020	NCT04283461	mRNA-1273	mRNA	ug	100	Seattle & Bethesda, US	Day 0/28	wild-type SARS-CoV-2	FRNT-mNG-ID50	NA	NA	NA	NA	100	1	56-70	elderly	42	prime	9	GMT/CI	1425	980	2072	Table S4, Table S5
2	Anderson et al. 2020	NCT04283461	mRNA-1273	mRNA	ug	100	Seattle & Bethesda, US	Day 0/28	wild-type SARS-CoV-2	FRNT-mNG-ID50	NA	NA	NA	NA	100	1	>=71	elderly	0	prime	10	GMT/CI	10	10	10	Table S4, Table S5
2	Anderson et al. 2020	NCT04283461	mRNA-1273	mRNA	ug	100	Seattle & Bethesda, US	Day 0/28	wild-type SARS-CoV-2	FRNT-mNG-ID50	NA	NA	NA	NA	100	1	>=71	elderly	28	prime	10	GMT/CI	39	18	86	Table S4, Table S5
2	Anderson et al. 2020	NCT04283461	mRNA-1273	mRNA	ug	100	Seattle & Bethesda, US	Day 0/28	wild-type SARS-CoV-2	FRNT-mNG-ID50	NA	NA	NA	NA	100	1	>=71	elderly	42	prime	10	GMT/CI	900	575	1409	Table S4, Table S5
2	Anderson et al. 2020	NCT04283461	mRNA-1273	mRNA	ug	100	Seattle & Bethesda, US	Day 0/28	wild-type SARS-CoV-2	FRNT-mNG-ID50	NA	NA	NA	NA	100	1	18-55	adult	0	prime	15	GMT/CI	10	10	10	Table S4, Table S5
2	Anderson et al. 2020	NCT04283461	mRNA-1273	mRNA	ug	100	Seattle & Bethesda, US	Day 0/28	wild-type SARS-CoV-2	FRNT-mNG-ID50	NA	NA	NA	NA	100	1	18-55	adult	28	prime	15	GMT/CI	69	46	102	Table S4, Table S5
2	Anderson et al. 2020	NCT04283461	mRNA-1273	mRNA	ug	100	Seattle & Bethesda, US	Day 0/28	wild-type SARS-CoV-2	FRNT-mNG-ID50	NA	NA	NA	NA	100	1	18-55	adult	42	prime	14	GMT/CI	1388	1056	1825	Table S4, Table S5
2	Anderson et al. 2020	NCT04283461	mRNA-1273	mRNA	ug	100	Seattle & Bethesda, US	Day 0/28	wild-type SARS-CoV-2	PsVNA ID80	41	26	66	41	25	0.4	56-70	elderly	0	prime	10	GMT/CI	10	10	10	Table S4, Table S5
2	Anderson et al. 2020	NCT04283461	mRNA-1273	mRNA	ug	100	Seattle & Bethesda, US	Day 0/28	wild-type SARS-CoV-2	PsVNA ID80	41	26	66	41	25	0.4	56-70	elderly	14	prime	10	GMT/CI	10	10	10	Table S4, Table S5
2	Anderson et al. 2020	NCT04283461	mRNA-1273	mRNA	ug	100	Seattle & Bethesda, US	Day 0/28	wild-type SARS-CoV-2	PsVNA ID80	41	26	66	41	25	0.4	56-70	elderly	28	prime	10	GMT/CI	10	10	10	Table S4, Table S5
2	Anderson et al. 2020	NCT04283461	mRNA-1273	mRNA	ug	100	Seattle & Bethesda, US	Day 0/28	wild-type SARS-CoV-2	PsVNA ID80	41	26	66	41	25	0.4	56-70	elderly	35	prime	10	GMT/CI	36	17	24	Table S4, Table S5
2	Anderson et al. 2020	NCT04283461	mRNA-1273	mRNA	ug	100	Seattle & Bethesda, US	Day 0/28	wild-type SARS-CoV-2	PsVNA ID80	41	26	66	41	25	0.4	56-70	elderly	42	prime	10	GMT/CI	54	29	100	Table S4, Table S5
2	Anderson et al. 2020	NCT04283461	mRNA-1273	mRNA	ug	100	Seattle & Bethesda, US	Day 0/28	wild-type SARS-CoV-2	PsVNA ID80	41	26	66	41	25	0.4	56-70	elderly	56	prime	10	GMT/CI	43	21	85	Table S4, Table S5
2	Anderson et al. 2020	NCT04283461	mRNA-1273	mRNA	ug	100	Seattle & Bethesda, US	Day 0/28	wild-type SARS-CoV-2	PsVNA ID80	41	26	66	41	25	0.4	>=71	elderly	0	prime	10	GMT/CI	10	10	10	Table S4, Table S5
2	Anderson et al. 2020	NCT04283461	mRNA-1273	mRNA	ug	100	Seattle & Bethesda, US	Day 0/28	wild-type SARS-CoV-2	PsVNA ID80	41	26	66	41	25	0.4	>=71	elderly	14	prime	10	GMT/CI	10	10	10	Table S4, Table S5
2	Anderson et al. 2020	NCT04283461	mRNA-1273	mRNA	ug	100	Seattle & Bethesda, US	Day 0/28	wild-type SARS-CoV-2	PsVNA ID80	41	26	66	41	25	0.4	>=71	elderly	28	prime	10	GMT/CI	10	10	10	Table S4, Table S5
2	Anderson et al. 2020	NCT04283461	mRNA-1273	mRNA	ug	100	Seattle & Bethesda, US	Day 0/28	wild-type SARS-CoV-2	PsVNA ID80	41	26	66	41	25	0.4	>=71	elderly	35	prime	10	GMT/CI	58	34	99	Table S4, Table S5
2	Anderson et al. 2020	NCT04283461	mRNA-1273	mRNA	ug	100	Seattle & Bethesda, US	Day 0/28	wild-type SARS-CoV-2	PsVNA ID80	41	26	66	41	25	0.4	>=71	elderly	42	prime	10	GMT/CI	61	34	110	Table S4, Table S5
2	Anderson et al. 2020	NCT04283461	mRNA-1273	mRNA	ug	100	Seattle & Bethesda, US	Day 0/28	wild-type SARS-CoV-2	PsVNA ID80	41	26	66	41	25	0.4	>=71	elderly	56	prime	10	GMT/CI	48	25	92	Table S4, Table S5
2	Anderson et al. 2020	NCT04283461	mRNA-1273	mRNA	ug	100	Seattle & Bethesda, US	Day 0/28	wild-type SARS-CoV-2	PsVNA ID80	41	26	66	41	100	1	56-70	elderly	0	prime	10	GMT/CI	10	10	10	Table S4, Table S5
2	Anderson et al. 2020	NCT04283461	mRNA-1273	mRNA	ug	100	Seattle & Bethesda, US	Day 0/28	wild-type SARS-CoV-2	PsVNA ID80	41	26	66	41	100	1	56-70	elderly	14	prime	10	GMT/CI	10	10	10	Table S4, Table S5
2	Anderson et al. 2020	NCT04283461	mRNA-1273	mRNA	ug	100	Seattle & Bethesda, US	Day 0/28	wild-type SARS-CoV-2	PsVNA ID80	41	26	66	41	100	1	56-70	elderly	28	prime	10	GMT/CI	10	10	10	Table S4, Table S5
2	Anderson et al. 2020	NCT04283461	mRNA-1273	mRNA	ug	100	Seattle & Bethesda, US	Day 0/28	wild-type SARS-CoV-2	PsVNA ID80	41	26	66	41	100	1	56-70	elderly	35	prime	9	GMT/CI	158	93	267	Table S4, Table S5
2	Anderson et al. 2020	NCT04283461	mRNA-1273	mRNA	ug	100	Seattle & Bethesda, US	Day 0/28	wild-type SARS-CoV-2	PsVNA ID80	41	26	66	41	100	1	56-70	elderly	42	prime	9	GMT/CI	203	145	283	Table S4, Table S5
2	Anderson et al. 2020	NCT04283461	mRNA-1273	mRNA	ug	100	Seattle & Bethesda, US	Day 0/28	wild-type SARS-CoV-2	PsVNA ID80	41	26	66	41	100	1	56-70	elderly	56	prime	9	GMT/CI	140	89	222	Table S4, Table S5
2	Anderson et al. 2020	NCT04283461	mRNA-1273	mRNA	ug	100	Seattle & Bethesda, US	Day 0/28	wild-type SARS-CoV-2	PsVNA ID80	41	26	66	41	100	1	>=71	elderly	0	prime	10	GMT/CI	10	10	10	Table S4, Table S5
2	Anderson et al. 2020	NCT04283461	mRNA-1273	mRNA	ug	100	Seattle & Bethesda, US	Day 0/28	wild-type SARS-CoV-2	PsVNA ID80	41	26	66	41	100	1	>=71	elderly	14	prime	10	GMT/CI	10	10	10	Table S4, Table S5
2	Anderson et al. 2020	NCT04283461	mRNA-1273	mRNA	ug	100	Seattle & Bethesda, US	Day 0/28	wild-type SARS-CoV-2	PsVNA ID80	41	26	66	41	100	1	>=71	elderly	28	prime	10	GMT/CI	11	9	13	Table S4, Table S5
2	Anderson et al. 2020	NCT04283461	mRNA-1273	mRNA	ug	100	Seattle & Bethesda, US	Day 0/28	wild-type SARS-CoV-2	PsVNA ID80	41	26	66	41	100	1	>=71	elderly	35	prime	10	GMT/CI	140	82	239	Table S4, Table S5
2	Anderson et al. 2020	NCT04283461	mRNA-1273	mRNA	ug	100	Seattle & Bethesda, US	Day 0/28	wild-type SARS-CoV-2	PsVNA ID80	41	26	66	41	100	1	>=71	elderly	42	prime	10	GMT/CI	194	121	311	Table S4, Table S5
2	Anderson et al. 2020	NCT04283461	mRNA-1273	mRNA	ug	100	Seattle & Bethesda, US	Day 0/28	wild-type SARS-CoV-2	PsVNA ID80	41	26	66	41	100	1	>=71	elderly	56	prime	10	GMT/CI	123	73	205	Table S4, Table S5
2	Anderson et al. 2020	NCT04283461	mRNA-1273	mRNA	ug	100	Seattle & Bethesda, US	Day 0/28	wild-type SARS-CoV-2	PsVNA ID80	41	26	66	41	100	1	18-55	adult	0	prime	15	GMT/CI	10	10	10	Table S4, Table S5
2	Anderson et al. 2020	NCT04283461	mRNA-1273	mRNA	ug	100	Seattle & Bethesda, US	Day 0/28	wild-type SARS-CoV-2	PsVNA ID80	41	26	66	41	100	1	18-55	adult	14	prime	15	GMT/CI	13	8	19	Table S4, Table S5
2	Anderson et al. 2020	NCT04283461	mRNA-1273	mRNA	ug	100	Seattle & Bethesda, US	Day 0/28	wild-type SARS-CoV-2	PsVNA ID80	41	26	66	41	100	1	18-55	adult	28	prime	15	GMT/CI	10	10	11	Table S4, Table S5
2	Anderson et al. 2020	NCT04283461	mRNA-1273	mRNA	ug	100	Seattle & Bethesda, US	Day 0/28	wild-type SARS-CoV-2	PsVNA ID80	41	26	66	41	100	1	18-55	adult	35	prime	15	GMT/CI	134	96	188	Table S4, Table S5
2	Anderson et al. 2020	NCT04283461	mRNA-1273	mRNA	ug	100	Seattle & Bethesda, US	Day 0/28	wild-type SARS-CoV-2	PsVNA ID80	41	26	66	41	100	1	18-55	adult	42	prime	14	GMT/CI	164	122	219	Table S4, Table S5
2	Anderson et al. 2020	NCT04283461	mRNA-1273	mRNA	ug	100	Seattle & Bethesda, US	Day 0/28	wild-type SARS-CoV-2	PsVNA ID80	41	26	66	41	100	1	18-55	adult	56	prime	14	GMT/CI	141	97	204	Table S4, Table S5
2	Anderson et al. 2020	NCT04283461	mRNA-1273	mRNA	ug	100	Seattle & Bethesda, US	Day 0/28	wild-type SARS-CoV-2	FRNT-mNG-ID80	NA	NA	NA	NA	25	0.4	56-70	elderly	0	prime	10	GMT/CI	10	10	10	Table S4, Table S5
2	Anderson et al. 2020	NCT04283461	mRNA-1273	mRNA	ug	100	Seattle & Bethesda, US	Day 0/28	wild-type SARS-CoV-2	FRNT-mNG-ID80	NA	NA	NA	NA	25	0.4	56-70	elderly	28	prime	10	GMT/CI	10	10	10	Table S4, Table S5
2	Anderson et al. 2020	NCT04283461	mRNA-1273	mRNA	ug	100	Seattle & Bethesda, US	Day 0/28	wild-type SARS-CoV-2	FRNT-mNG-ID80	NA	NA	NA	NA	25	0.4	56-70	elderly	42	prime	10	GMT/CI	167	101	277	Table S4, Table S5
2	Anderson et al. 2020	NCT04283461	mRNA-1273	mRNA	ug	100	Seattle & Bethesda, US	Day 0/28	wild-type SARS-CoV-2	FRNT-mNG-ID80	NA	NA	NA	NA	25	0.4	>=71	elderly	0	prime	10	GMT/CI	10	10	10	Table S4, Table S5
2	Anderson et al. 2020	NCT04283461	mRNA-1273	mRNA	ug	100	Seattle & Bethesda, US	Day 0/28	wild-type SARS-CoV-2	FRNT-mNG-ID80	NA	NA	NA	NA	25	0.4	>=71	elderly	28	prime	10	GMT/CI	11	9	14	Table S4, Table S5
2	Anderson et al. 2020	NCT04283461	mRNA-1273	mRNA	ug	100	Seattle & Bethesda, US	Day 0/28	wild-type SARS-CoV-2	FRNT-mNG-ID80	NA	NA	NA	NA	25	0.4	>=71	elderly	42	prime	10	GMT/CI	169	107	268	Table S4, Table S5
2	Anderson et al. 2020	NCT04283461	mRNA-1273	mRNA	ug	100	Seattle & Bethesda, US	Day 0/28	wild-type SARS-CoV-2	FRNT-mNG-ID80	NA	NA	NA	NA	100	1	56-70	elderly	0	prime	10	GMT/CI	10	10	10	Table S4, Table S5
2	Anderson et al. 2020	NCT04283461	mRNA-1273	mRNA	ug	100	Seattle & Bethesda, US	Day 0/28	wild-type SARS-CoV-2	FRNT-mNG-ID80	NA	NA	NA	NA	100	1	56-70	elderly	28	prime	10	GMT/CI	17	11	25	Table S4, Table S5
2	Anderson et al. 2020	NCT04283461	mRNA-1273	mRNA	ug	100	Seattle & Bethesda, US	Day 0/28	wild-type SARS-CoV-2	FRNT-mNG-ID80	NA	NA	NA	NA	100	1	56-70	elderly	42	prime	9	GMT/CI	583	400	851	Table S4, Table S5
2	Anderson et al. 2020	NCT04283461	mRNA-1273	mRNA	ug	100	Seattle & Bethesda, US	Day 0/28	wild-type SARS-CoV-2	FRNT-mNG-ID80	NA	NA	NA	NA	100	1	>=71	elderly	0	prime	10	GMT/CI	10	10	10	Table S4, Table S5
2	Anderson et al. 2020	NCT04283461	mRNA-1273	mRNA	ug	100	Seattle & Bethesda, US	Day 0/28	wild-type SARS-CoV-2	FRNT-mNG-ID80	NA	NA	NA	NA	100	1	>=71	elderly	28	prime	10	GMT/CI	15	9	25	Table S4, Table S5
2	Anderson et al. 2020	NCT04283461	mRNA-1273	mRNA	ug	100	Seattle & Bethesda, US	Day 0/28	wild-type SARS-CoV-2	FRNT-mNG-ID80	NA	NA	NA	NA	100	1	>=71	elderly	42	prime	10	GMT/CI	392	252	609	Table S4, Table S5
2	Anderson et al. 2020	NCT04283461	mRNA-1273	mRNA	ug	100	Seattle & Bethesda, US	Day 0/28	wild-type SARS-CoV-2	FRNT-mNG-ID80	NA	NA	NA	NA	100	1	18-55	adult	0	prime	15	GMT/CI	10	10	10	Table S4, Table S5
2	Anderson et al. 2020	NCT04283461	mRNA-1273	mRNA	ug	100	Seattle & Bethesda, US	Day 0/28	wild-type SARS-CoV-2	FRNT-mNG-ID80	NA	NA	NA	NA	100	1	18-55	adult	28	prime	15	GMT/CI	25	18	33	Table S4, Table S5
2	Anderson et al. 2020	NCT04283461	mRNA-1273	mRNA	ug	100	Seattle & Bethesda, US	Day 0/28	wild-type SARS-CoV-2	FRNT-mNG-ID80	NA	NA	NA	NA	100	1	18-55	adult	42	prime	14	GMT/CI	525	414	663	Table S4, Table S5
3	Zhu et al. 2020	NCT04313127	Ad5-nCoV	Non-replicating viral vector	10^10 viral particle	5	Wuhan, China	Day 0	Live SARS-CoV-2 virus	NA	NA	NA	NA	NA	5	1	18-60	adult	0	prime	NA	GMT/CI	NA	NA	NA	NA
3	Zhu et al. 2020	NCT04313127	Ad5-nCoV	Non-replicating viral vector	10^10 viral particle	5	Wuhan, China	Day 0	Live SARS-CoV-2 virus	NA	NA	NA	NA	NA	5	1	18-60	adult	14	prime	36	GMT/CI	8.2	5.8	11.5	Table 3
3	Zhu et al. 2020	NCT04313127	Ad5-nCoV	Non-replicating viral vector	10^10 viral particle	5	Wuhan, China	Day 0	Live SARS-CoV-2 virus	NA	NA	NA	NA	NA	5	1	18-60	adult	28	prime	36	GMT/CI	14.5	9.6	21.8	Table 3
3	Zhu et al. 2020	NCT04313127	Ad5-nCoV	Non-replicating viral vector	10^10 viral particle	5	Wuhan, China	Day 0	Live SARS-CoV-2 virus	NA	NA	NA	NA	NA	10	2	18-60	adult	0	prime	NA	GMT/CI	NA	NA	NA	NA
3	Zhu et al. 2020	NCT04313127	Ad5-nCoV	Non-replicating viral vector	10^10 viral particle	5	Wuhan, China	Day 0	Live SARS-CoV-2 virus	NA	NA	NA	NA	NA	10	2	18-60	adult	14	prime	36	GMT/CI	9.6	6.6	14.1	Table 3
3	Zhu et al. 2020	NCT04313127	Ad5-nCoV	Non-replicating viral vector	10^10 viral particle	5	Wuhan, China	Day 0	Live SARS-CoV-2 virus	NA	NA	NA	NA	NA	10	2	18-60	adult	28	prime	36	GMT/CI	16.2	10.4	25.2	Table 3
3	Zhu et al. 2020	NCT04313127	Ad5-nCoV	Non-replicating viral vector	10^10 viral particle	5	Wuhan, China	Day 0	Live SARS-CoV-2 virus	NA	NA	NA	NA	NA	15	3	18-60	adult	0	prime	NA	GMT/CI	NA	NA	NA	NA
3	Zhu et al. 2020	NCT04313127	Ad5-nCoV	Non-replicating viral vector	10^10 viral particle	5	Wuhan, China	Day 0	Live SARS-CoV-2 virus	NA	NA	NA	NA	NA	15	3	18-60	adult	14	prime	36	GMT/CI	12.7	8.5	19	Table 3
3	Zhu et al. 2020	NCT04313127	Ad5-nCoV	Non-replicating viral vector	10^10 viral particle	5	Wuhan, China	Day 0	Live SARS-CoV-2 virus	NA	NA	NA	NA	NA	15	3	18-60	adult	28	prime	36	GMT/CI	34	22.6	50.1	Table 3
3	Zhu et al. 2020	NCT04313127	Ad5-nCoV	Non-replicating viral vector	10^10 viral particle	5	Wuhan, China	Day 0	Pseudo virus	PsVNA IC50	NA	NA	NA	NA	5	1	18-60	adult	0	prime	NA	GMT/CI	NA	NA	NA	NA
3	Zhu et al. 2020	NCT04313127	Ad5-nCoV	Non-replicating viral vector	10^10 viral particle	5	Wuhan, China	Day 0	Pseudo virus	PsVNA IC50	NA	NA	NA	NA	5	1	18-60	adult	14	prime	36	GMT/CI	8.2	5.8	11.5	Appendix 5
3	Zhu et al. 2020	NCT04313127	Ad5-nCoV	Non-replicating viral vector	10^10 viral particle	5	Wuhan, China	Day 0	Pseudo virus	PsVNA IC50	NA	NA	NA	NA	5	1	18-60	adult	28	prime	36	GMT/CI	14.5	9.6	21.8	Appendix 5
3	Zhu et al. 2020	NCT04313127	Ad5-nCoV	Non-replicating viral vector	10^10 viral particle	5	Wuhan, China	Day 0	Pseudo virus	PsVNA IC50	NA	NA	NA	NA	10	2	18-60	adult	0	prime	NA	GMT/CI	NA	NA	NA	NA
3	Zhu et al. 2020	NCT04313127	Ad5-nCoV	Non-replicating viral vector	10^10 viral particle	5	Wuhan, China	Day 0	Pseudo virus	PsVNA IC50	NA	NA	NA	NA	10	2	18-60	adult	14	prime	36	GMT/CI	9.6	6.6	14.1	Appendix 5
3	Zhu et al. 2020	NCT04313127	Ad5-nCoV	Non-replicating viral vector	10^10 viral particle	5	Wuhan, China	Day 0	Pseudo virus	PsVNA IC50	NA	NA	NA	NA	10	2	18-60	adult	28	prime	36	GMT/CI	16.2	10.4	25.2	Appendix 5
3	Zhu et al. 2020	NCT04313127	Ad5-nCoV	Non-replicating viral vector	10^10 viral particle	5	Wuhan, China	Day 0	Pseudo virus	PsVNA IC50	NA	NA	NA	NA	15	3	18-60	adult	0	prime	NA	GMT/CI	NA	NA	NA	NA
3	Zhu et al. 2020	NCT04313127	Ad5-nCoV	Non-replicating viral vector	10^10 viral particle	5	Wuhan, China	Day 0	Pseudo virus	PsVNA IC50	NA	NA	NA	NA	15	3	18-60	adult	14	prime	36	GMT/CI	12.7	8.5	19	Appendix 5
3	Zhu et al. 2020	NCT04313127	Ad5-nCoV	Non-replicating viral vector	10^10 viral particle	5	Wuhan, China	Day 0	Pseudo virus	PsVNA IC50	NA	NA	NA	NA	15	3	18-60	adult	28	prime	36	GMT/CI	34	22.6	50.1	Appendix 5
4	Xia et al. 2020 Phase 1	ChiCTR2000032459	BBIBP-CorV	Inactivated vaccine	ug	4	Shangqiu, China	Day 0/28	Live SARS-CoV-2 virus	MNT 50	198	156.7	250.2	NA	2	0.5	18-50	adult	0	prime	24	GMT/CI	2.1	2	2.3	Appendix 4
4	Xia et al. 2020 Phase 1	ChiCTR2000032459	BBIBP-CorV	Inactivated vaccine	ug	4	Shangqiu, China	Day 0/28	Live SARS-CoV-2 virus	MNT 50	198	156.7	250.2	NA	2	0.5	18-50	adult	7	prime	24	GMT/CI	4	3.2	5	Appendix 5
4	Xia et al. 2020 Phase 1	ChiCTR2000032459	BBIBP-CorV	Inactivated vaccine	ug	4	Shangqiu, China	Day 0/28	Live SARS-CoV-2 virus	MNT 50	198	156.7	250.2	NA	2	0.5	18-50	adult	14	prime	24	GMT/CI	9.3	7.8	11.2	Appendix 6
4	Xia et al. 2020 Phase 1	ChiCTR2000032459	BBIBP-CorV	Inactivated vaccine	ug	4	Shangqiu, China	Day 0/28	Live SARS-CoV-2 virus	MNT 50	198	156.7	250.2	NA	2	0.5	18-50	adult	28	prime	24	GMT/CI	22.6	18.9	27	Appendix 7
4	Xia et al. 2020 Phase 1	ChiCTR2000032459	BBIBP-CorV	Inactivated vaccine	ug	4	Shangqiu, China	Day 0/28	Live SARS-CoV-2 virus	MNT 50	198	156.7	250.2	NA	2	0.5	18-50	adult	32	prime	24	GMT/CI	41.9	33.5	52.5	Appendix 8
4	Xia et al. 2020 Phase 1	ChiCTR2000032459	BBIBP-CorV	Inactivated vaccine	ug	4	Shangqiu, China	Day 0/28	Live SARS-CoV-2 virus	MNT 50	198	156.7	250.2	NA	2	0.5	18-50	adult	42	prime	24	GMT/CI	87.7	64.9	118.6	Appendix 9
4	Xia et al. 2020 Phase 1	ChiCTR2000032459	BBIBP-CorV	Inactivated vaccine	ug	4	Shangqiu, China	Day 0/28	Live SARS-CoV-2 virus	MNT 50	198	156.7	250.2	NA	2	0.5	>60	elderly	0	prime	24	GMT/CI	2.2	1.9	2.3	Appendix 10
4	Xia et al. 2020 Phase 1	ChiCTR2000032459	BBIBP-CorV	Inactivated vaccine	ug	4	Shangqiu, China	Day 0/28	Live SARS-CoV-2 virus	MNT 50	198	156.7	250.2	NA	2	0.5	>60	elderly	7	prime	24	GMT/CI	2.3	2	2.7	Appendix 11
4	Xia et al. 2020 Phase 1	ChiCTR2000032459	BBIBP-CorV	Inactivated vaccine	ug	4	Shangqiu, China	Day 0/28	Live SARS-CoV-2 virus	MNT 50	198	156.7	250.2	NA	2	0.5	>60	elderly	14	prime	24	GMT/CI	4.7	3.3	6.7	Appendix 12
4	Xia et al. 2020 Phase 1	ChiCTR2000032459	BBIBP-CorV	Inactivated vaccine	ug	4	Shangqiu, China	Day 0/28	Live SARS-CoV-2 virus	MNT 50	198	156.7	250.2	NA	2	0.5	>60	elderly	28	prime	24	GMT/CI	13.4	9.4	19	Appendix 13
4	Xia et al. 2020 Phase 1	ChiCTR2000032459	BBIBP-CorV	Inactivated vaccine	ug	4	Shangqiu, China	Day 0/28	Live SARS-CoV-2 virus	MNT 50	198	156.7	250.2	NA	2	0.5	>60	elderly	32	prime	24	GMT/CI	31.4	21.7	45.5	Appendix 14
4	Xia et al. 2020 Phase 1	ChiCTR2000032459	BBIBP-CorV	Inactivated vaccine	ug	4	Shangqiu, China	Day 0/28	Live SARS-CoV-2 virus	MNT 50	198	156.7	250.2	NA	2	0.5	>60	elderly	42	prime	24	GMT/CI	80.7	65.4	99.6	Appendix 15
4	Xia et al. 2020 Phase 1	ChiCTR2000032459	BBIBP-CorV	Inactivated vaccine	ug	4	Shangqiu, China	Day 0/28	Live SARS-CoV-2 virus	MNT 50	198	156.7	250.2	NA	4	1	18-50	adult	0	prime	24	GMT/CI	2.1	2	2.3	Appendix 4
4	Xia et al. 2020 Phase 1	ChiCTR2000032459	BBIBP-CorV	Inactivated vaccine	ug	4	Shangqiu, China	Day 0/28	Live SARS-CoV-2 virus	MNT 50	198	156.7	250.2	NA	4	1	18-50	adult	7	prime	24	GMT/CI	4.7	3.7	6.1	Appendix 5
4	Xia et al. 2020 Phase 1	ChiCTR2000032459	BBIBP-CorV	Inactivated vaccine	ug	4	Shangqiu, China	Day 0/28	Live SARS-CoV-2 virus	MNT 50	198	156.7	250.2	NA	4	1	18-50	adult	14	prime	24	GMT/CI	12	9.4	15.2	Appendix 6
4	Xia et al. 2020 Phase 1	ChiCTR2000032459	BBIBP-CorV	Inactivated vaccine	ug	4	Shangqiu, China	Day 0/28	Live SARS-CoV-2 virus	MNT 50	198	156.7	250.2	NA	4	1	18-50	adult	28	prime	24	GMT/CI	29.3	23.8	36	Appendix 7
4	Xia et al. 2020 Phase 1	ChiCTR2000032459	BBIBP-CorV	Inactivated vaccine	ug	4	Shangqiu, China	Day 0/28	Live SARS-CoV-2 virus	MNT 50	198	156.7	250.2	NA	4	1	18-50	adult	32	prime	24	GMT/CI	84.8	65.4	110.1	Appendix 8
4	Xia et al. 2020 Phase 1	ChiCTR2000032459	BBIBP-CorV	Inactivated vaccine	ug	4	Shangqiu, China	Day 0/28	Live SARS-CoV-2 virus	MNT 50	198	156.7	250.2	NA	4	1	18-50	adult	42	prime	24	GMT/CI	211.2	159	280.6	Appendix 9
4	Xia et al. 2020 Phase 1	ChiCTR2000032459	BBIBP-CorV	Inactivated vaccine	ug	4	Shangqiu, China	Day 0/28	Live SARS-CoV-2 virus	MNT 50	198	156.7	250.2	NA	4	1	>60	elderly	0	prime	24	GMT/CI	2.5	2.1	2.9	Appendix 10
4	Xia et al. 2020 Phase 1	ChiCTR2000032459	BBIBP-CorV	Inactivated vaccine	ug	4	Shangqiu, China	Day 0/28	Live SARS-CoV-2 virus	MNT 50	198	156.7	250.2	NA	4	1	>60	elderly	7	prime	24	GMT/CI	3.3	2.5	4.4	Appendix 11
4	Xia et al. 2020 Phase 1	ChiCTR2000032459	BBIBP-CorV	Inactivated vaccine	ug	4	Shangqiu, China	Day 0/28	Live SARS-CoV-2 virus	MNT 50	198	156.7	250.2	NA	4	1	>60	elderly	14	prime	24	GMT/CI	6.9	4.9	9.6	Appendix 12
4	Xia et al. 2020 Phase 1	ChiCTR2000032459	BBIBP-CorV	Inactivated vaccine	ug	4	Shangqiu, China	Day 0/28	Live SARS-CoV-2 virus	MNT 50	198	156.7	250.2	NA	4	1	>60	elderly	28	prime	24	GMT/CI	18.9	13.4	26.6	Appendix 13
4	Xia et al. 2020 Phase 1	ChiCTR2000032459	BBIBP-CorV	Inactivated vaccine	ug	4	Shangqiu, China	Day 0/28	Live SARS-CoV-2 virus	MNT 50	198	156.7	250.2	NA	4	1	>60	elderly	32	prime	24	GMT/CI	60.7	46.3	79.5	Appendix 14
4	Xia et al. 2020 Phase 1	ChiCTR2000032459	BBIBP-CorV	Inactivated vaccine	ug	4	Shangqiu, China	Day 0/28	Live SARS-CoV-2 virus	MNT 50	198	156.7	250.2	NA	4	1	>60	elderly	42	prime	24	GMT/CI	131.5	108.2	159.7	Appendix 15
4	Xia et al. 2020 Phase 1	ChiCTR2000032459	BBIBP-CorV	Inactivated vaccine	ug	4	Shangqiu, China	Day 0/28	Live SARS-CoV-2 virus	MNT 50	198	156.7	250.2	NA	8	2	18-50	adult	0	prime	24	GMT/CI	2.1	2	2.3	Appendix 4
4	Xia et al. 2020 Phase 1	ChiCTR2000032459	BBIBP-CorV	Inactivated vaccine	ug	4	Shangqiu, China	Day 0/28	Live SARS-CoV-2 virus	MNT 50	198	156.7	250.2	NA	8	2	18-50	adult	7	prime	24	GMT/CI	5.3	4.1	6.8	Appendix 5
4	Xia et al. 2020 Phase 1	ChiCTR2000032459	BBIBP-CorV	Inactivated vaccine	ug	4	Shangqiu, China	Day 0/28	Live SARS-CoV-2 virus	MNT 50	198	156.7	250.2	NA	8	2	18-50	adult	14	prime	24	GMT/CI	12.2	9.6	15.4	Appendix 6
4	Xia et al. 2020 Phase 1	ChiCTR2000032459	BBIBP-CorV	Inactivated vaccine	ug	4	Shangqiu, China	Day 0/28	Live SARS-CoV-2 virus	MNT 50	198	156.7	250.2	NA	8	2	18-50	adult	28	prime	24	GMT/CI	36.7	29.8	45.2	Appendix 7
4	Xia et al. 2020 Phase 1	ChiCTR2000032459	BBIBP-CorV	Inactivated vaccine	ug	4	Shangqiu, China	Day 0/28	Live SARS-CoV-2 virus	MNT 50	198	156.7	250.2	NA	8	2	18-50	adult	32	prime	24	GMT/CI	94.3	80	111.2	Appendix 8
4	Xia et al. 2020 Phase 1	ChiCTR2000032459	BBIBP-CorV	Inactivated vaccine	ug	4	Shangqiu, China	Day 0/28	Live SARS-CoV-2 virus	MNT 50	198	156.7	250.2	NA	8	2	18-50	adult	42	prime	24	GMT/CI	228.7	186.1	281.1	Appendix 9
4	Xia et al. 2020 Phase 1	ChiCTR2000032459	BBIBP-CorV	Inactivated vaccine	ug	4	Shangqiu, China	Day 0/28	Live SARS-CoV-2 virus	MNT 50	198	156.7	250.2	NA	8	2	>60	elderly	0	prime	24	GMT/CI	2.3	2	2.6	Appendix 10
4	Xia et al. 2020 Phase 1	ChiCTR2000032459	BBIBP-CorV	Inactivated vaccine	ug	4	Shangqiu, China	Day 0/28	Live SARS-CoV-2 virus	MNT 50	198	156.7	250.2	NA	8	2	>60	elderly	7	prime	24	GMT/CI	3.7	2.7	4.9	Appendix 11
4	Xia et al. 2020 Phase 1	ChiCTR2000032459	BBIBP-CorV	Inactivated vaccine	ug	4	Shangqiu, China	Day 0/28	Live SARS-CoV-2 virus	MNT 50	198	156.7	250.2	NA	8	2	>60	elderly	14	prime	24	GMT/CI	6.7	4.8	9.3	Appendix 12
4	Xia et al. 2020 Phase 1	ChiCTR2000032459	BBIBP-CorV	Inactivated vaccine	ug	4	Shangqiu, China	Day 0/28	Live SARS-CoV-2 virus	MNT 50	198	156.7	250.2	NA	8	2	>60	elderly	28	prime	24	GMT/CI	23.7	19	29.6	Appendix 13
4	Xia et al. 2020 Phase 1	ChiCTR2000032459	BBIBP-CorV	Inactivated vaccine	ug	4	Shangqiu, China	Day 0/28	Live SARS-CoV-2 virus	MNT 50	198	156.7	250.2	NA	8	2	>60	elderly	32	prime	24	GMT/CI	73.3	59.5	90.3	Appendix 14
4	Xia et al. 2020 Phase 1	ChiCTR2000032459	BBIBP-CorV	Inactivated vaccine	ug	4	Shangqiu, China	Day 0/28	Live SARS-CoV-2 virus	MNT 50	198	156.7	250.2	NA	8	2	>60	elderly	42	prime	24	GMT/CI	170.9	133	219.5	Appendix 15
4	Xia et al. 2020 Phase 2	ChiCTR2000032459	BBIBP-CorV	Inactivated vaccine	ug	4	Shangqiu, China	Day 0	Live SARS-CoV-2 virus	MNT 50	198	156.7	250.2	NA	8	2	18-59	adult	0	prime	84	GMT/CI	2	2	2	Appendix 16
4	Xia et al. 2020 Phase 2	ChiCTR2000032459	BBIBP-CorV	Inactivated vaccine	ug	4	Shangqiu, China	Day 0	Live SARS-CoV-2 virus	MNT 50	198	156.7	250.2	NA	8	2	18-59	adult	28	prime	84	GMT/CI	14.7	11.6	18.8	Appendix 18
4	Xia et al. 2020 Phase 2	ChiCTR2000032459	BBIBP-CorV	Inactivated vaccine	ug	4	Shangqiu, China	Day 0/14	Live SARS-CoV-2 virus	MNT 50	198	156.7	250.2	NA	4	1	18-59	adult	0	prime	84	GMT/CI	2.1	2	2.2	Appendix 16
4	Xia et al. 2020 Phase 2	ChiCTR2000032459	BBIBP-CorV	Inactivated vaccine	ug	4	Shangqiu, China	Day 0/14	Live SARS-CoV-2 virus	MNT 50	198	156.7	250.2	NA	4	1	18-59	adult	14	prime	84	GMT/CI	104.9	79	139.1	Appendix 17
4	Xia et al. 2020 Phase 2	ChiCTR2000032459	BBIBP-CorV	Inactivated vaccine	ug	4	Shangqiu, China	Day 0/14	Live SARS-CoV-2 virus	MNT 50	198	156.7	250.2	NA	4	1	18-59	adult	28	prime	84	GMT/CI	169.5	132.2	217.2	Appendix 18
4	Xia et al. 2020 Phase 2	ChiCTR2000032459	BBIBP-CorV	Inactivated vaccine	ug	4	Shangqiu, China	Day 0/21	Live SARS-CoV-2 virus	MNT 50	198	156.7	250.2	NA	4	1	18-59	adult	0	prime	84	GMT/CI	2.1	2	2.1	Appendix 16
4	Xia et al. 2020 Phase 2	ChiCTR2000032459	BBIBP-CorV	Inactivated vaccine	ug	4	Shangqiu, China	Day 0/21	Live SARS-CoV-2 virus	MNT 50	198	156.7	250.2	NA	4	1	18-59	adult	14	prime	84	GMT/CI	218.9	165.6	289.5	Appendix 17
4	Xia et al. 2020 Phase 2	ChiCTR2000032459	BBIBP-CorV	Inactivated vaccine	ug	4	Shangqiu, China	Day 0/21	Live SARS-CoV-2 virus	MNT 50	198	156.7	250.2	NA	4	1	18-59	adult	28	prime	84	GMT/CI	282.7	221.2	361.4	Appendix 18
4	Xia et al. 2020 Phase 2	ChiCTR2000032459	BBIBP-CorV	Inactivated vaccine	ug	4	Shangqiu, China	Day 28	Live SARS-CoV-2 virus	MNT 50	198	156.7	250.2	NA	4	1	18-59	adult	0	prime	84	GMT/CI	2	2	2	Appendix 16
4	Xia et al. 2020 Phase 2	ChiCTR2000032459	BBIBP-CorV	Inactivated vaccine	ug	4	Shangqiu, China	Day 28	Live SARS-CoV-2 virus	MNT 50	198	156.7	250.2	NA	4	1	18-59	adult	28	prime	84	GMT/CI	218	181.8	261.3	Appendix 18
5	Wu et al. 2021 Phase 1	NCT04383574	CoronaVac	Inactivated vaccine	ug	3	Renqiu, China	Day 0/28	Live SARS-CoV-2 virus	MNT 50	NA	NA	NA	NA	3	1	>=60 (total)	elderly	0	prime	24	GMT/CI	2	2	2	Appendix 5-1
5	Wu et al. 2021 Phase 1	NCT04383574	CoronaVac	Inactivated vaccine	ug	3	Renqiu, China	Day 0/28	Live SARS-CoV-2 virus	MNT 50	NA	NA	NA	NA	3	1	>=60 (total)	elderly	28	prime	24	GMT/CI	6.9	4.6	10.2	Table 3
5	Wu et al. 2021 Phase 1	NCT04383574	CoronaVac	Inactivated vaccine	ug	3	Renqiu, China	Day 0/28	Live SARS-CoV-2 virus	MNT 50	NA	NA	NA	NA	3	1	>=60 (total)	elderly	56	prime	24	GMT/CI	54.9	38.6	78.2	Table 3
5	Wu et al. 2021 Phase 1	NCT04383574	CoronaVac	Inactivated vaccine	ug	3	Renqiu, China	Day 0/28	Live SARS-CoV-2 virus	MNT 50	NA	NA	NA	NA	3	1	60-64	elderly	0	prime	12	GMT/CI	2	2	2	Appendix 5-1
5	Wu et al. 2021 Phase 1	NCT04383574	CoronaVac	Inactivated vaccine	ug	3	Renqiu, China	Day 0/28	Live SARS-CoV-2 virus	MNT 50	NA	NA	NA	NA	3	1	60-64	elderly	28	prime	12	GMT/CI	10	5.7	17.8	Table 3
5	Wu et al. 2021 Phase 1	NCT04383574	CoronaVac	Inactivated vaccine	ug	3	Renqiu, China	Day 0/28	Live SARS-CoV-2 virus	MNT 50	NA	NA	NA	NA	3	1	60-64	elderly	56	prime	12	GMT/CI	69.5	38.9	124.2	Table 3
5	Wu et al. 2021 Phase 1	NCT04383574	CoronaVac	Inactivated vaccine	ug	3	Renqiu, China	Day 0/28	Live SARS-CoV-2 virus	MNT 50	NA	NA	NA	NA	3	1	65-69	elderly	0	prime	6	GMT/CI	2	2	2	Appendix 5-1
5	Wu et al. 2021 Phase 1	NCT04383574	CoronaVac	Inactivated vaccine	ug	3	Renqiu, China	Day 0/28	Live SARS-CoV-2 virus	MNT 50	NA	NA	NA	NA	3	1	65-69	elderly	28	prime	6	GMT/CI	5.5	2.3	13.1	Table 3
5	Wu et al. 2021 Phase 1	NCT04383574	CoronaVac	Inactivated vaccine	ug	3	Renqiu, China	Day 0/28	Live SARS-CoV-2 virus	MNT 50	NA	NA	NA	NA	3	1	65-69	elderly	56	prime	6	GMT/CI	56.5	35.7	89.6	Table 3
5	Wu et al. 2021 Phase 1	NCT04383574	CoronaVac	Inactivated vaccine	ug	3	Renqiu, China	Day 0/28	Live SARS-CoV-2 virus	MNT 50	NA	NA	NA	NA	3	1	>=70	elderly	0	prime	6	GMT/CI	2	2	2	Appendix 5-1
5	Wu et al. 2021 Phase 1	NCT04383574	CoronaVac	Inactivated vaccine	ug	3	Renqiu, China	Day 0/28	Live SARS-CoV-2 virus	MNT 50	NA	NA	NA	NA	3	1	>=70	elderly	28	prime	6	GMT/CI	4	1.6	10	Table 3
5	Wu et al. 2021 Phase 1	NCT04383574	CoronaVac	Inactivated vaccine	ug	3	Renqiu, China	Day 0/28	Live SARS-CoV-2 virus	MNT 50	NA	NA	NA	NA	3	1	>=70	elderly	56	prime	6	GMT/CI	33.3	13.4	82.8	Table 3
5	Wu et al. 2021 Phase 1	NCT04383574	CoronaVac	Inactivated vaccine	ug	3	Renqiu, China	Day 0/28	Live SARS-CoV-2 virus	MNT 50	NA	NA	NA	NA	6	2	>=60 (total)	elderly	0	prime	24	GMT/CI	2	2	2	Appendix 5-1
5	Wu et al. 2021 Phase 1	NCT04383574	CoronaVac	Inactivated vaccine	ug	3	Renqiu, China	Day 0/28	Live SARS-CoV-2 virus	MNT 50	NA	NA	NA	NA	6	2	>=60 (total)	elderly	28	prime	24	GMT/CI	9.1	6.4	13	Table 3
5	Wu et al. 2021 Phase 1	NCT04383574	CoronaVac	Inactivated vaccine	ug	3	Renqiu, China	Day 0/28	Live SARS-CoV-2 virus	MNT 50	NA	NA	NA	NA	6	2	>=60 (total)	elderly	56	prime	23	GMT/CI	64.4	41.5	99.7	Table 3
5	Wu et al. 2021 Phase 1	NCT04383574	CoronaVac	Inactivated vaccine	ug	3	Renqiu, China	Day 0/28	Live SARS-CoV-2 virus	MNT 50	NA	NA	NA	NA	6	2	60-64	elderly	0	prime	9	GMT/CI	2	2	2	Appendix 5-1
5	Wu et al. 2021 Phase 1	NCT04383574	CoronaVac	Inactivated vaccine	ug	3	Renqiu, China	Day 0/28	Live SARS-CoV-2 virus	MNT 50	NA	NA	NA	NA	6	2	60-64	elderly	28	prime	9	GMT/CI	9.7	4.9	19.4	Table 3
5	Wu et al. 2021 Phase 1	NCT04383574	CoronaVac	Inactivated vaccine	ug	3	Renqiu, China	Day 0/28	Live SARS-CoV-2 virus	MNT 50	NA	NA	NA	NA	6	2	60-64	elderly	56	prime	9	GMT/CI	43.9	15.9	120.7	Table 3
5	Wu et al. 2021 Phase 1	NCT04383574	CoronaVac	Inactivated vaccine	ug	3	Renqiu, China	Day 0/28	Live SARS-CoV-2 virus	MNT 50	NA	NA	NA	NA	6	2	65-69	elderly	0	prime	8	GMT/CI	2	2	2	Appendix 5-1
5	Wu et al. 2021 Phase 1	NCT04383574	CoronaVac	Inactivated vaccine	ug	3	Renqiu, China	Day 0/28	Live SARS-CoV-2 virus	MNT 50	NA	NA	NA	NA	6	2	65-69	elderly	28	prime	8	GMT/CI	7.4	3.2	17.4	Table 3
5	Wu et al. 2021 Phase 1	NCT04383574	CoronaVac	Inactivated vaccine	ug	3	Renqiu, China	Day 0/28	Live SARS-CoV-2 virus	MNT 50	NA	NA	NA	NA	6	2	65-69	elderly	56	prime	7	GMT/CI	76.5	32.5	178.4	Table 3
5	Wu et al. 2021 Phase 1	NCT04383574	CoronaVac	Inactivated vaccine	ug	3	Renqiu, China	Day 0/28	Live SARS-CoV-2 virus	MNT 50	NA	NA	NA	NA	6	2	>=70	elderly	0	prime	7	GMT/CI	2	2	2	Appendix 5-1
5	Wu et al. 2021 Phase 1	NCT04383574	CoronaVac	Inactivated vaccine	ug	3	Renqiu, China	Day 0/28	Live SARS-CoV-2 virus	MNT 50	NA	NA	NA	NA	6	2	>=70	elderly	28	prime	7	GMT/CI	10.5	6	18.4	Table 3
5	Wu et al. 2021 Phase 1	NCT04383574	CoronaVac	Inactivated vaccine	ug	3	Renqiu, China	Day 0/28	Live SARS-CoV-2 virus	MNT 50	NA	NA	NA	NA	6	2	>=70	elderly	56	prime	7	GMT/CI	89.1	57.6	137.8	Table 3
5	Wu et al. 2021 Phase 2	NCT04383574	CoronaVac	Inactivated vaccine	ug	3	Renqiu, China	Day 0/28	Live SARS-CoV-2 virus	MNT 50	NA	NA	NA	NA	1.5	0.5	>=60 (total)	elderly	0	prime	97	GMT/CI	2	2	2	Appendix 5-2
5	Wu et al. 2021 Phase 2	NCT04383574	CoronaVac	Inactivated vaccine	ug	3	Renqiu, China	Day 0/28	Live SARS-CoV-2 virus	MNT 50	NA	NA	NA	NA	1.5	0.5	>=60 (total)	elderly	56	prime	97	GMT/CI	23.4	19.4	28.3	Table 4
5	Wu et al. 2021 Phase 2	NCT04383574	CoronaVac	Inactivated vaccine	ug	3	Renqiu, China	Day 0/28	Live SARS-CoV-2 virus	MNT 50	NA	NA	NA	NA	1.5	0.5	60-64	elderly	0	prime	36	GMT/CI	2	2	2	Appendix 5-2
5	Wu et al. 2021 Phase 2	NCT04383574	CoronaVac	Inactivated vaccine	ug	3	Renqiu, China	Day 0/28	Live SARS-CoV-2 virus	MNT 50	NA	NA	NA	NA	1.5	0.5	60-64	elderly	56	prime	36	GMT/CI	26.5	20.2	34.7	Table 4
5	Wu et al. 2021 Phase 2	NCT04383574	CoronaVac	Inactivated vaccine	ug	3	Renqiu, China	Day 0/28	Live SARS-CoV-2 virus	MNT 50	NA	NA	NA	NA	1.5	0.5	65-69	elderly	0	prime	35	GMT/CI	2	2	2	Appendix 5-2
5	Wu et al. 2021 Phase 2	NCT04383574	CoronaVac	Inactivated vaccine	ug	3	Renqiu, China	Day 0/28	Live SARS-CoV-2 virus	MNT 50	NA	NA	NA	NA	1.5	0.5	65-69	elderly	56	prime	35	GMT/CI	21.1	14.1	31.6	Table 4
5	Wu et al. 2021 Phase 2	NCT04383574	CoronaVac	Inactivated vaccine	ug	3	Renqiu, China	Day 0/28	Live SARS-CoV-2 virus	MNT 50	NA	NA	NA	NA	1.5	0.5	>=70	elderly	0	prime	26	GMT/CI	2	2	2	Appendix 5-2
5	Wu et al. 2021 Phase 2	NCT04383574	CoronaVac	Inactivated vaccine	ug	3	Renqiu, China	Day 0/28	Live SARS-CoV-2 virus	MNT 50	NA	NA	NA	NA	1.5	0.5	>=70	elderly	56	prime	26	GMT/CI	22.7	16.8	30.7	Table 4
5	Wu et al. 2021 Phase 2	NCT04383574	CoronaVac	Inactivated vaccine	ug	3	Renqiu, China	Day 0/28	Live SARS-CoV-2 virus	MNT 50	NA	NA	NA	NA	3	1	>=60 (total)	elderly	0	prime	98	GMT/CI	2	2	2	Appendix 5-2
5	Wu et al. 2021 Phase 2	NCT04383574	CoronaVac	Inactivated vaccine	ug	3	Renqiu, China	Day 0/28	Live SARS-CoV-2 virus	MNT 50	NA	NA	NA	NA	3	1	>=60 (total)	elderly	56	prime	98	GMT/CI	42.2	35.2	50.6	Table 4
5	Wu et al. 2021 Phase 2	NCT04383574	CoronaVac	Inactivated vaccine	ug	3	Renqiu, China	Day 0/28	Live SARS-CoV-2 virus	MNT 50	NA	NA	NA	NA	3	1	60-64	elderly	0	prime	37	GMT/CI	2	2	2	Appendix 5-2
5	Wu et al. 2021 Phase 2	NCT04383574	CoronaVac	Inactivated vaccine	ug	3	Renqiu, China	Day 0/28	Live SARS-CoV-2 virus	MNT 50	NA	NA	NA	NA	3	1	60-64	elderly	56	prime	37	GMT/CI	36.4	26.2	50.6	Table 4
5	Wu et al. 2021 Phase 2	NCT04383574	CoronaVac	Inactivated vaccine	ug	3	Renqiu, China	Day 0/28	Live SARS-CoV-2 virus	MNT 50	NA	NA	NA	NA	3	1	65-69	elderly	0	prime	33	GMT/CI	2	2	2	Appendix 5-2
5	Wu et al. 2021 Phase 2	NCT04383574	CoronaVac	Inactivated vaccine	ug	3	Renqiu, China	Day 0/28	Live SARS-CoV-2 virus	MNT 50	NA	NA	NA	NA	3	1	65-69	elderly	56	prime	33	GMT/CI	44.5	33	60	Table 4
5	Wu et al. 2021 Phase 2	NCT04383574	CoronaVac	Inactivated vaccine	ug	3	Renqiu, China	Day 0/28	Live SARS-CoV-2 virus	MNT 50	NA	NA	NA	NA	3	1	>=70	elderly	0	prime	28	GMT/CI	2	2	2	Appendix 5-2
5	Wu et al. 2021 Phase 2	NCT04383574	CoronaVac	Inactivated vaccine	ug	3	Renqiu, China	Day 0/28	Live SARS-CoV-2 virus	MNT 50	NA	NA	NA	NA	3	1	>=70	elderly	56	prime	28	GMT/CI	48.2	34.3	67.6	Table 4
5	Wu et al. 2021 Phase 2	NCT04383574	CoronaVac	Inactivated vaccine	ug	3	Renqiu, China	Day 0/28	Live SARS-CoV-2 virus	MNT 50	NA	NA	NA	NA	6	2	>=60 (total)	elderly	0	prime	98	GMT/CI	2	2	2	Appendix 5-2
5	Wu et al. 2021 Phase 2	NCT04383574	CoronaVac	Inactivated vaccine	ug	3	Renqiu, China	Day 0/28	Live SARS-CoV-2 virus	MNT 50	NA	NA	NA	NA	6	2	>=60 (total)	elderly	56	prime	98	GMT/CI	49.9	42.2	58.9	Table 4
5	Wu et al. 2021 Phase 2	NCT04383574	CoronaVac	Inactivated vaccine	ug	3	Renqiu, China	Day 0/28	Live SARS-CoV-2 virus	MNT 50	NA	NA	NA	NA	6	2	60-64	elderly	0	prime	38	GMT/CI	2	2	2	Appendix 5-2
5	Wu et al. 2021 Phase 2	NCT04383574	CoronaVac	Inactivated vaccine	ug	3	Renqiu, China	Day 0/28	Live SARS-CoV-2 virus	MNT 50	NA	NA	NA	NA	6	2	60-64	elderly	56	prime	38	GMT/CI	55.2	43.4	70.1	Table 4
5	Wu et al. 2021 Phase 2	NCT04383574	CoronaVac	Inactivated vaccine	ug	3	Renqiu, China	Day 0/28	Live SARS-CoV-2 virus	MNT 50	NA	NA	NA	NA	6	2	65-69	elderly	0	prime	40	GMT/CI	2	2	2	Appendix 5-2
5	Wu et al. 2021 Phase 2	NCT04383574	CoronaVac	Inactivated vaccine	ug	3	Renqiu, China	Day 0/28	Live SARS-CoV-2 virus	MNT 50	NA	NA	NA	NA	6	2	65-69	elderly	56	prime	40	GMT/CI	50.4	37.9	67	Table 4
5	Wu et al. 2021 Phase 2	NCT04383574	CoronaVac	Inactivated vaccine	ug	3	Renqiu, China	Day 0/28	Live SARS-CoV-2 virus	MNT 50	NA	NA	NA	NA	6	2	>=70	elderly	0	prime	20	GMT/CI	2	2	2	Appendix 5-2
5	Wu et al. 2021 Phase 2	NCT04383574	CoronaVac	Inactivated vaccine	ug	3	Renqiu, China	Day 0/28	Live SARS-CoV-2 virus	MNT 50	NA	NA	NA	NA	6	2	>=70	elderly	56	prime	20	GMT/CI	40.2	26.7	60.7	Table 4
6	Ella et al. 2021	NCT04471519	BBV152	Inactivated vaccine	ug	6	India	Day 0/28	Live SARS-CoV-2 virus	PRNT 50	215.8	99.5	458.1	50	3	0.5	12-65	adult	0	prime	190	GMT/CI	0.11	0.1	0.13	Table S2
6	Ella et al. 2021	NCT04471519	BBV152	Inactivated vaccine	ug	6	India	Day 0/28	Live SARS-CoV-2 virus	PRNT 50	215.8	99.5	458.1	50	3	0.5	12-65	adult	28	prime	190	GMT/CI	1.23	0.78	1.94	Table S2
6	Ella et al. 2021	NCT04471519	BBV152	Inactivated vaccine	ug	6	India	Day 0/28	Live SARS-CoV-2 virus	PRNT 50	215.8	99.5	458.1	50	3	0.5	12-65	adult	42	prime	190	GMT/CI	78.4	54.8	112	Table S2
6	Ella et al. 2021	NCT04471519	BBV152	Inactivated vaccine	ug	6	India	Day 0/28	Live SARS-CoV-2 virus	PRNT 50	215.8	99.5	458.1	50	3	0.5	12-65	adult	56	prime	190	GMT/CI	100.9	74.1	137.4	Table S2
6	Ella et al. 2021	NCT04471519	BBV152	Inactivated vaccine	ug	6	India	Day 0/28	Live SARS-CoV-2 virus	PRNT 50	215.8	99.5	458.1	50	6	1	12-65	adult	0	prime	190	GMT/CI	0.1	0.09	0.11	Table S2
6	Ella et al. 2021	NCT04471519	BBV152	Inactivated vaccine	ug	6	India	Day 0/28	Live SARS-CoV-2 virus	PRNT 50	215.8	99.5	458.1	50	6	1	12-65	adult	28	prime	190	GMT/CI	1.5	1	2.4	Table S2
6	Ella et al. 2021	NCT04471519	BBV152	Inactivated vaccine	ug	6	India	Day 0/28	Live SARS-CoV-2 virus	PRNT 50	215.8	99.5	458.1	50	6	1	12-65	adult	42	prime	190	GMT/CI	161.8	126.2	207.4	Table S2
6	Ella et al. 2021	NCT04471519	BBV152	Inactivated vaccine	ug	6	India	Day 0/28	Live SARS-CoV-2 virus	PRNT 50	215.8	99.5	458.1	50	6	1	12-65	adult	56	prime	190	GMT/CI	197	155.6	249.4	Table S2
6	Ella et al. 2021	NCT04471519	BBV152	Inactivated vaccine	ug	6	India	Day 0/28	Live SARS-CoV-2 virus	MNT 50	36.4	18.4	72.1	50	3	0.5	12-65	adult	0	prime	190	GMT/CI	6.3	6.02	6.68	Table S2
6	Ella et al. 2021	NCT04471519	BBV152	Inactivated vaccine	ug	6	India	Day 0/28	Live SARS-CoV-2 virus	MNT 50	36.4	18.4	72.1	50	3	0.5	12-65	adult	28	prime	190	GMT/CI	12.6	10.8	14.7	Table S2
6	Ella et al. 2021	NCT04471519	BBV152	Inactivated vaccine	ug	6	India	Day 0/28	Live SARS-CoV-2 virus	MNT 50	36.4	18.4	72.1	50	3	0.5	12-65	adult	42	prime	190	GMT/CI	78.5	64.6	95.2	Table S2
6	Ella et al. 2021	NCT04471519	BBV152	Inactivated vaccine	ug	6	India	Day 0/28	Live SARS-CoV-2 virus	MNT 50	36.4	18.4	72.1	50	3	0.5	12-65	adult	56	prime	190	GMT/CI	92.5	77.7	110.2	Table S2
6	Ella et al. 2021	NCT04471519	BBV152	Inactivated vaccine	ug	6	India	Day 0/28	Live SARS-CoV-2 virus	MNT 50	36.4	18.4	72.1	50	3	0.5	12-65	adult	104	prime	100	GMT/CI	40	32	49.9	Table S4
6	Ella et al. 2021	NCT04471519	BBV152	Inactivated vaccine	ug	6	India	Day 0/28	Live SARS-CoV-2 virus	MNT 50	36.4	18.4	72.1	50	6	1	12-65	adult	0	prime	190	GMT/CI	6	5.8	6.1	Table S2
6	Ella et al. 2021	NCT04471519	BBV152	Inactivated vaccine	ug	6	India	Day 0/28	Live SARS-CoV-2 virus	MNT 50	36.4	18.4	72.1	50	6	1	12-65	adult	28	prime	190	GMT/CI	12	10.2	14	Table S2
6	Ella et al. 2021	NCT04471519	BBV152	Inactivated vaccine	ug	6	India	Day 0/28	Live SARS-CoV-2 virus	MNT 50	36.4	18.4	72.1	50	6	1	12-65	adult	42	prime	190	GMT/CI	144.4	134.8	158.8	Table S2
6	Ella et al. 2021	NCT04471519	BBV152	Inactivated vaccine	ug	6	India	Day 0/28	Live SARS-CoV-2 virus	MNT 50	36.4	18.4	72.1	50	6	1	12-65	adult	56	prime	190	GMT/CI	160.1	135.8	188.8	Table S2
6	Ella et al. 2021	NCT04471519	BBV152	Inactivated vaccine	ug	6	India	Day 0/28	Live SARS-CoV-2 virus	MNT 50	36.4	18.4	72.1	50	6	1	12-65	adult	104	prime	100	GMT/CI	69.5	53.7	90	Table S4
7	Xia et al. 2020	ChiCTR2000031809	WIBP COVID-19 vaccine/Inactivated SARS-CoV-2 vaccine (vero cell)	Inactivated vaccine	ug	5	Henan Province, China	Day 0/28/56 (booster)	Live SARS-CoV-2 virus	PRNT 50	215.8	99.5	458.1	50	2.5	0.5	18-59	adult	0	prime	24	GMT/CI	5	5	5	eTable 5
7	Xia et al. 2020	ChiCTR2000031809	WIBP COVID-19 vaccine/Inactivated SARS-CoV-2 vaccine (vero cell)	Inactivated vaccine	ug	5	Henan Province, China	Day 0/28/56 (booster)	Live SARS-CoV-2 virus	PRNT 50	215.8	99.5	458.1	50	2.5	0.5	18-59	adult	4	prime	24	GMT/CI	5	5	5	eTable 5
7	Xia et al. 2020	ChiCTR2000031809	WIBP COVID-19 vaccine/Inactivated SARS-CoV-2 vaccine (vero cell)	Inactivated vaccine	ug	5	Henan Province, China	Day 0/28/56 (booster)	Live SARS-CoV-2 virus	PRNT 50	215.8	99.5	458.1	50	2.5	0.5	18-59	adult	14	prime	24	GMT/CI	5	5	5	eTable 5
7	Xia et al. 2020	ChiCTR2000031809	WIBP COVID-19 vaccine/Inactivated SARS-CoV-2 vaccine (vero cell)	Inactivated vaccine	ug	5	Henan Province, China	Day 0/28/56 (booster)	Live SARS-CoV-2 virus	PRNT 50	215.8	99.5	458.1	50	2.5	0.5	18-59	adult	21	prime	24	GMT/CI	5	5	5	eTable 5
7	Xia et al. 2020	ChiCTR2000031809	WIBP COVID-19 vaccine/Inactivated SARS-CoV-2 vaccine (vero cell)	Inactivated vaccine	ug	5	Henan Province, China	Day 0/28/56 (booster)	Live SARS-CoV-2 virus	PRNT 50	215.8	99.5	458.1	50	2.5	0.5	18-59	adult	32	prime	24	GMT/CI	20	11	37	eTable 5
7	Xia et al. 2020	ChiCTR2000031809	WIBP COVID-19 vaccine/Inactivated SARS-CoV-2 vaccine (vero cell)	Inactivated vaccine	ug	5	Henan Province, China	Day 0/28/56 (booster)	Live SARS-CoV-2 virus	PRNT 50	215.8	99.5	458.1	50	2.5	0.5	18-59	adult	42	prime	24	GMT/CI	89	49	164	eTable 5
7	Xia et al. 2020	ChiCTR2000031809	WIBP COVID-19 vaccine/Inactivated SARS-CoV-2 vaccine (vero cell)	Inactivated vaccine	ug	5	Henan Province, China	Day 0/28/56 (booster)	Live SARS-CoV-2 virus	PRNT 50	215.8	99.5	458.1	50	2.5	0.5	18-59	adult	60	booster	24	GMT/CI	97	56	166	eTable 5
7	Xia et al. 2020	ChiCTR2000031809	WIBP COVID-19 vaccine/Inactivated SARS-CoV-2 vaccine (vero cell)	Inactivated vaccine	ug	5	Henan Province, China	Day 0/28/56 (booster)	Live SARS-CoV-2 virus	PRNT 50	215.8	99.5	458.1	50	2.5	0.5	18-59	adult	70	booster	24	GMT/CI	316	218	457	eTable 5
7	Xia et al. 2020	ChiCTR2000031809	WIBP COVID-19 vaccine/Inactivated SARS-CoV-2 vaccine (vero cell)	Inactivated vaccine	ug	5	Henan Province, China	Day 0/28/56 (booster)	Live SARS-CoV-2 virus	PRNT 50	215.8	99.5	458.1	50	5	1	18-59	adult	0	prime	24	GMT/CI	5	5	5	eTable 5
7	Xia et al. 2020	ChiCTR2000031809	WIBP COVID-19 vaccine/Inactivated SARS-CoV-2 vaccine (vero cell)	Inactivated vaccine	ug	5	Henan Province, China	Day 0/28/56 (booster)	Live SARS-CoV-2 virus	PRNT 50	215.8	99.5	458.1	50	5	1	18-59	adult	4	prime	24	GMT/CI	5	5	5	eTable 5
7	Xia et al. 2020	ChiCTR2000031809	WIBP COVID-19 vaccine/Inactivated SARS-CoV-2 vaccine (vero cell)	Inactivated vaccine	ug	5	Henan Province, China	Day 0/28/56 (booster)	Live SARS-CoV-2 virus	PRNT 50	215.8	99.5	458.1	50	5	1	18-59	adult	14	prime	24	GMT/CI	6	5	7	eTable 5
7	Xia et al. 2020	ChiCTR2000031809	WIBP COVID-19 vaccine/Inactivated SARS-CoV-2 vaccine (vero cell)	Inactivated vaccine	ug	5	Henan Province, China	Day 0/28/56 (booster)	Live SARS-CoV-2 virus	PRNT 50	215.8	99.5	458.1	50	5	1	18-59	adult	21	prime	24	GMT/CI	7	5	10	eTable 5
7	Xia et al. 2020	ChiCTR2000031809	WIBP COVID-19 vaccine/Inactivated SARS-CoV-2 vaccine (vero cell)	Inactivated vaccine	ug	5	Henan Province, China	Day 0/28/56 (booster)	Live SARS-CoV-2 virus	PRNT 50	215.8	99.5	458.1	50	5	1	18-59	adult	32	prime	24	GMT/CI	13	7	23	eTable 5
7	Xia et al. 2020	ChiCTR2000031809	WIBP COVID-19 vaccine/Inactivated SARS-CoV-2 vaccine (vero cell)	Inactivated vaccine	ug	5	Henan Province, China	Day 0/28/56 (booster)	Live SARS-CoV-2 virus	PRNT 50	215.8	99.5	458.1	50	5	1	18-59	adult	42	prime	24	GMT/CI	129	68	243	eTable 5
7	Xia et al. 2020	ChiCTR2000031809	WIBP COVID-19 vaccine/Inactivated SARS-CoV-2 vaccine (vero cell)	Inactivated vaccine	ug	5	Henan Province, China	Day 0/28/56 (booster)	Live SARS-CoV-2 virus	PRNT 50	215.8	99.5	458.1	50	5	1	18-59	adult	60	booster	24	GMT/CI	137	91	206	eTable 5
7	Xia et al. 2020	ChiCTR2000031809	WIBP COVID-19 vaccine/Inactivated SARS-CoV-2 vaccine (vero cell)	Inactivated vaccine	ug	5	Henan Province, China	Day 0/28/56 (booster)	Live SARS-CoV-2 virus	PRNT 50	215.8	99.5	458.1	50	5	1	18-59	adult	70	booster	24	GMT/CI	206	123	343	eTable 5
7	Xia et al. 2020	ChiCTR2000031809	WIBP COVID-19 vaccine/Inactivated SARS-CoV-2 vaccine (vero cell)	Inactivated vaccine	ug	5	Henan Province, China	Day 0/28/56 (booster)	Live SARS-CoV-2 virus	PRNT 50	215.8	99.5	458.1	50	10	2	18-59	adult	0	prime	24	GMT/CI	5	5	5	eTable 5
7	Xia et al. 2020	ChiCTR2000031809	WIBP COVID-19 vaccine/Inactivated SARS-CoV-2 vaccine (vero cell)	Inactivated vaccine	ug	5	Henan Province, China	Day 0/28/56 (booster)	Live SARS-CoV-2 virus	PRNT 50	215.8	99.5	458.1	50	10	2	18-59	adult	4	prime	24	GMT/CI	5	5	5	eTable 5
7	Xia et al. 2020	ChiCTR2000031809	WIBP COVID-19 vaccine/Inactivated SARS-CoV-2 vaccine (vero cell)	Inactivated vaccine	ug	5	Henan Province, China	Day 0/28/56 (booster)	Live SARS-CoV-2 virus	PRNT 50	215.8	99.5	458.1	50	10	2	18-59	adult	14	prime	24	GMT/CI	6	4	8	eTable 5
7	Xia et al. 2020	ChiCTR2000031809	WIBP COVID-19 vaccine/Inactivated SARS-CoV-2 vaccine (vero cell)	Inactivated vaccine	ug	5	Henan Province, China	Day 0/28/56 (booster)	Live SARS-CoV-2 virus	PRNT 50	215.8	99.5	458.1	50	10	2	18-59	adult	21	prime	24	GMT/CI	6	4	8	eTable 5
7	Xia et al. 2020	ChiCTR2000031809	WIBP COVID-19 vaccine/Inactivated SARS-CoV-2 vaccine (vero cell)	Inactivated vaccine	ug	5	Henan Province, China	Day 0/28/56 (booster)	Live SARS-CoV-2 virus	PRNT 50	215.8	99.5	458.1	50	10	2	18-59	adult	32	prime	24	GMT/CI	7	5	11	eTable 5
7	Xia et al. 2020	ChiCTR2000031809	WIBP COVID-19 vaccine/Inactivated SARS-CoV-2 vaccine (vero cell)	Inactivated vaccine	ug	5	Henan Province, China	Day 0/28/56 (booster)	Live SARS-CoV-2 virus	PRNT 50	215.8	99.5	458.1	50	10	2	18-59	adult	42	prime	24	GMT/CI	101	59	172	eTable 5
7	Xia et al. 2020	ChiCTR2000031809	WIBP COVID-19 vaccine/Inactivated SARS-CoV-2 vaccine (vero cell)	Inactivated vaccine	ug	5	Henan Province, China	Day 0/28/56 (booster)	Live SARS-CoV-2 virus	PRNT 50	215.8	99.5	458.1	50	10	2	18-59	adult	60	booster	24	GMT/CI	118	70	198	eTable 5
7	Xia et al. 2020	ChiCTR2000031809	WIBP COVID-19 vaccine/Inactivated SARS-CoV-2 vaccine (vero cell)	Inactivated vaccine	ug	5	Henan Province, China	Day 0/28/56 (booster)	Live SARS-CoV-2 virus	PRNT 50	215.8	99.5	458.1	50	10	2	18-59	adult	70	booster	24	GMT/CI	297	208	424	eTable 5
8	Zhu et al. 2020	NCT04341389	Recombinant novel coronavirus vaccine (Adenovirus type 5 vector)	Non-replicating viral vector	10^10 viral particle	5	Wuhan, China	Day 0	Live SARS-CoV-2 virus	NA	NA	NA	NA	NA	10	2	18-83 (total)	adult	0	prime	253	GMT/CI	4	4	4	Appendix 1
8	Zhu et al. 2020	NCT04341389	Recombinant novel coronavirus vaccine (Adenovirus type 5 vector)	Non-replicating viral vector	10^10 viral particle	5	Wuhan, China	Day 0	Live SARS-CoV-2 virus	NA	NA	NA	NA	NA	10	2	18-83 (total)	adult	28	prime	253	GMT/CI	19.5	16.8	22.7	Results
8	Zhu et al. 2020	NCT04341389	Recombinant novel coronavirus vaccine (Adenovirus type 5 vector)	Non-replicating viral vector	10^10 viral particle	5	Wuhan, China	Day 0	Live SARS-CoV-2 virus	NA	NA	NA	NA	NA	10	2	18-44	adult	0	prime	152	GMT/CI	4	4	4	Appendix 1
8	Zhu et al. 2020	NCT04341389	Recombinant novel coronavirus vaccine (Adenovirus type 5 vector)	Non-replicating viral vector	10^10 viral particle	5	Wuhan, China	Day 0	Live SARS-CoV-2 virus	NA	NA	NA	NA	NA	10	2	18-44	adult	28	prime	152	GMT/CI	24.6	20.2	29.9	Appendix 6
8	Zhu et al. 2020	NCT04341389	Recombinant novel coronavirus vaccine (Adenovirus type 5 vector)	Non-replicating viral vector	10^10 viral particle	5	Wuhan, China	Day 0	Live SARS-CoV-2 virus	NA	NA	NA	NA	NA	10	2	45-54	adult	0	prime	67	GMT/CI	4	4	4	Appendix 1
8	Zhu et al. 2020	NCT04341389	Recombinant novel coronavirus vaccine (Adenovirus type 5 vector)	Non-replicating viral vector	10^10 viral particle	5	Wuhan, China	Day 0	Live SARS-CoV-2 virus	NA	NA	NA	NA	NA	10	2	45-54	adult	28	prime	67	GMT/CI	16.6	12.7	21.8	Appendix 6
8	Zhu et al. 2020	NCT04341389	Recombinant novel coronavirus vaccine (Adenovirus type 5 vector)	Non-replicating viral vector	10^10 viral particle	5	Wuhan, China	Day 0	Live SARS-CoV-2 virus	NA	NA	NA	NA	NA	10	2	>=55	elderly	0	prime	34	GMT/CI	4	4	4	Appendix 1
8	Zhu et al. 2020	NCT04341389	Recombinant novel coronavirus vaccine (Adenovirus type 5 vector)	Non-replicating viral vector	10^10 viral particle	5	Wuhan, China	Day 0	Live SARS-CoV-2 virus	NA	NA	NA	NA	NA	10	2	>=55	elderly	28	prime	34	GMT/CI	9.6	6.9	13.5	Appendix 6
8	Zhu et al. 2020	NCT04341389	Recombinant novel coronavirus vaccine (Adenovirus type 5 vector)	Non-replicating viral vector	10^10 viral particle	5	Wuhan, China	Day 0	Live SARS-CoV-2 virus	NA	NA	NA	NA	NA	5	1	18-83 (total)	adult	0	prime	129	GMT/CI	4	4	4	Appendix 1
8	Zhu et al. 2020	NCT04341389	Recombinant novel coronavirus vaccine (Adenovirus type 5 vector)	Non-replicating viral vector	10^10 viral particle	5	Wuhan, China	Day 0	Live SARS-CoV-2 virus	NA	NA	NA	NA	NA	5	1	18-83 (total)	adult	28	prime	129	GMT/CI	18.3	14.4	23.3	Results
8	Zhu et al. 2020	NCT04341389	Recombinant novel coronavirus vaccine (Adenovirus type 5 vector)	Non-replicating viral vector	10^10 viral particle	5	Wuhan, China	Day 0	Live SARS-CoV-2 virus	NA	NA	NA	NA	NA	5	1	18-44	adult	0	prime	80	GMT/CI	4	4	4	Appendix 1
8	Zhu et al. 2020	NCT04341389	Recombinant novel coronavirus vaccine (Adenovirus type 5 vector)	Non-replicating viral vector	10^10 viral particle	5	Wuhan, China	Day 0	Live SARS-CoV-2 virus	NA	NA	NA	NA	NA	5	1	18-44	adult	28	prime	80	GMT/CI	21.2	15.5	29	Appendix 6
8	Zhu et al. 2020	NCT04341389	Recombinant novel coronavirus vaccine (Adenovirus type 5 vector)	Non-replicating viral vector	10^10 viral particle	5	Wuhan, China	Day 0	Live SARS-CoV-2 virus	NA	NA	NA	NA	NA	5	1	45-54	adult	0	prime	32	GMT/CI	4	4	4	Appendix 1
8	Zhu et al. 2020	NCT04341389	Recombinant novel coronavirus vaccine (Adenovirus type 5 vector)	Non-replicating viral vector	10^10 viral particle	5	Wuhan, China	Day 0	Live SARS-CoV-2 virus	NA	NA	NA	NA	NA	5	1	45-54	adult	28	prime	32	GMT/CI	17.8	10.5	30.3	Appendix 6
8	Zhu et al. 2020	NCT04341389	Recombinant novel coronavirus vaccine (Adenovirus type 5 vector)	Non-replicating viral vector	10^10 viral particle	5	Wuhan, China	Day 0	Live SARS-CoV-2 virus	NA	NA	NA	NA	NA	5	1	>=55	elderly	0	prime	17	GMT/CI	4	4	4	Appendix 1
8	Zhu et al. 2020	NCT04341389	Recombinant novel coronavirus vaccine (Adenovirus type 5 vector)	Non-replicating viral vector	10^10 viral particle	5	Wuhan, China	Day 0	Live SARS-CoV-2 virus	NA	NA	NA	NA	NA	10	1	>=55	elderly	28	prime	17	GMT/CI	9.5	6	15	Appendix 6
8	Zhu et al. 2020	NCT04341389	Recombinant novel coronavirus vaccine (Adenovirus type 5 vector)	Non-replicating viral vector	10^10 viral particle	5	Wuhan, China	Day 0	Pseudo virus	PsVNA IC50	NA	NA	NA	NA	10	2	18-83 (total)	adult	0	prime	253	GMT/CI	5.2	5.1	5.3	Appendix 1
8	Zhu et al. 2020	NCT04341389	Recombinant novel coronavirus vaccine (Adenovirus type 5 vector)	Non-replicating viral vector	10^10 viral particle	5	Wuhan, China	Day 0	Pseudo virus	PsVNA IC50	NA	NA	NA	NA	10	2	18-83 (total)	adult	28	prime	253	GMT/CI	61.4	53	71	Results
8	Zhu et al. 2020	NCT04341389	Recombinant novel coronavirus vaccine (Adenovirus type 5 vector)	Non-replicating viral vector	10^10 viral particle	5	Wuhan, China	Day 0	Pseudo virus	PsVNA IC50	NA	NA	NA	NA	10	2	18-44	adult	0	prime	152	GMT/CI	5.2	5.1	5.3	Appendix 1
8	Zhu et al. 2020	NCT04341389	Recombinant novel coronavirus vaccine (Adenovirus type 5 vector)	Non-replicating viral vector	10^10 viral particle	5	Wuhan, China	Day 0	Pseudo virus	PsVNA IC50	NA	NA	NA	NA	10	2	18-44	adult	28	prime	152	GMT/CI	72.4	60	87.3	Appendix 6
8	Zhu et al. 2020	NCT04341389	Recombinant novel coronavirus vaccine (Adenovirus type 5 vector)	Non-replicating viral vector	10^10 viral particle	5	Wuhan, China	Day 0	Pseudo virus	PsVNA IC50	NA	NA	NA	NA	10	2	45-54	adult	0	prime	67	GMT/CI	5.2	5.1	5.3	Appendix 1
8	Zhu et al. 2020	NCT04341389	Recombinant novel coronavirus vaccine (Adenovirus type 5 vector)	Non-replicating viral vector	10^10 viral particle	5	Wuhan, China	Day 0	Pseudo virus	PsVNA IC50	NA	NA	NA	NA	10	2	45-54	adult	28	prime	67	GMT/CI	48.6	36.6	64.4	Appendix 6
8	Zhu et al. 2020	NCT04341389	Recombinant novel coronavirus vaccine (Adenovirus type 5 vector)	Non-replicating viral vector	10^10 viral particle	5	Wuhan, China	Day 0	Pseudo virus	PsVNA IC50	NA	NA	NA	NA	10	2	>=55	elderly	0	prime	34	GMT/CI	5.2	5.1	5.3	Appendix 1
8	Zhu et al. 2020	NCT04341389	Recombinant novel coronavirus vaccine (Adenovirus type 5 vector)	Non-replicating viral vector	10^10 viral particle	5	Wuhan, China	Day 0	Pseudo virus	PsVNA IC50	NA	NA	NA	NA	10	2	>=55	elderly	28	prime	34	GMT/CI	46.6	30.6	71	Appendix 6
8	Zhu et al. 2020	NCT04341389	Recombinant novel coronavirus vaccine (Adenovirus type 5 vector)	Non-replicating viral vector	10^10 viral particle	5	Wuhan, China	Day 0	Pseudo virus	PsVNA IC50	NA	NA	NA	NA	5	1	18-83 (total)	adult	0	prime	129	GMT/CI	5.5	5.1	6	Appendix 1
8	Zhu et al. 2020	NCT04341389	Recombinant novel coronavirus vaccine (Adenovirus type 5 vector)	Non-replicating viral vector	10^10 viral particle	5	Wuhan, China	Day 0	Pseudo virus	PsVNA IC50	NA	NA	NA	NA	5	1	18-83 (total)	adult	28	prime	129	GMT/CI	55.3	45.3	67.5	Results
8	Zhu et al. 2020	NCT04341389	Recombinant novel coronavirus vaccine (Adenovirus type 5 vector)	Non-replicating viral vector	10^10 viral particle	5	Wuhan, China	Day 0	Pseudo virus	PsVNA IC50	NA	NA	NA	NA	5	1	18-44	adult	0	prime	80	GMT/CI	5.5	5.1	6	Appendix 1
8	Zhu et al. 2020	NCT04341389	Recombinant novel coronavirus vaccine (Adenovirus type 5 vector)	Non-replicating viral vector	10^10 viral particle	5	Wuhan, China	Day 0	Pseudo virus	PsVNA IC50	NA	NA	NA	NA	5	1	18-44	adult	28	prime	80	GMT/CI	58.2	45.8	74	Appendix 6
8	Zhu et al. 2020	NCT04341389	Recombinant novel coronavirus vaccine (Adenovirus type 5 vector)	Non-replicating viral vector	10^10 viral particle	5	Wuhan, China	Day 0	Pseudo virus	PsVNA IC50	NA	NA	NA	NA	5	1	45-54	adult	0	prime	32	GMT/CI	5.5	5.1	6	Appendix 1
8	Zhu et al. 2020	NCT04341389	Recombinant novel coronavirus vaccine (Adenovirus type 5 vector)	Non-replicating viral vector	10^10 viral particle	5	Wuhan, China	Day 0	Pseudo virus	PsVNA IC50	NA	NA	NA	NA	5	1	45-54	adult	28	prime	32	GMT/CI	56.1	34.7	90.5	Appendix 6
8	Zhu et al. 2020	NCT04341389	Recombinant novel coronavirus vaccine (Adenovirus type 5 vector)	Non-replicating viral vector	10^10 viral particle	5	Wuhan, China	Day 0	Pseudo virus	PsVNA IC50	NA	NA	NA	NA	5	1	>=55	elderly	0	prime	17	GMT/CI	5.5	5.1	6	Appendix 1
8	Zhu et al. 2020	NCT04341389	Recombinant novel coronavirus vaccine (Adenovirus type 5 vector)	Non-replicating viral vector	10^10 viral particle	5	Wuhan, China	Day 0	Pseudo virus	PsVNA IC50	NA	NA	NA	NA	5	1	>=55	elderly	28	prime	17	GMT/CI	42.4	23.9	75.3	Appendix 6
9	Zhang et al. 2020 (Phase 1)	NCT04352608	CoronaVac	Inactivated vaccine	ug	3	Jiangsu province, China	Day 0/14	Live SARS-CoV-2 virus	MNT 50	163.7	128.5	208.6	117	3	1	18-59	adult	0	prime	24	GMT/CI	2	2	2	Appendix 6 Table 6-1
9	Zhang et al. 2020 (Phase 1)	NCT04352608	CoronaVac	Inactivated vaccine	ug	3	Jiangsu province, China	Day 0/14	Live SARS-CoV-2 virus	MNT 50	163.7	128.5	208.6	117	3	1	18-59	adult	28	prime	24	GMT/CI	5.6	3.6	8.7	Appendix 6 Table 6-1
9	Zhang et al. 2020 (Phase 1)	NCT04352608	CoronaVac	Inactivated vaccine	ug	3	Jiangsu province, China	Day 0/14	Live SARS-CoV-2 virus	MNT 50	163.7	128.5	208.6	117	3	1	18-59	adult	42	prime	24	GMT/CI	5.4	3.6	8.1	Appendix 6 Table 6-1
9	Zhang et al. 2020 (Phase 1)	NCT04352608	CoronaVac	Inactivated vaccine	ug	3	Jiangsu province, China	Day 0/14	Live SARS-CoV-2 virus	MNT 50	163.7	128.5	208.6	117	6	2	18-59	adult	0	prime	24	GMT/CI	2.1	1.9	2.2	Appendix 6 Table 6-1
9	Zhang et al. 2020 (Phase 1)	NCT04352608	CoronaVac	Inactivated vaccine	ug	3	Jiangsu province, China	Day 0/14	Live SARS-CoV-2 virus	MNT 50	163.7	128.5	208.6	117	6	2	18-59	adult	28	prime	24	GMT/CI	7.7	5.2	11.5	Appendix 6 Table 6-1
9	Zhang et al. 2020 (Phase 1)	NCT04352608	CoronaVac	Inactivated vaccine	ug	3	Jiangsu province, China	Day 0/14	Live SARS-CoV-2 virus	MNT 50	163.7	128.5	208.6	117	6	2	18-59	adult	42	prime	24	GMT/CI	15.2	11.2	20.7	Appendix 6 Table 6-1
9	Zhang et al. 2020 (Phase 1)	NCT04352608	CoronaVac	Inactivated vaccine	ug	3	Jiangsu province, China	Day 0/28	Live SARS-CoV-2 virus	MNT 50	163.7	128.5	208.6	117	3	1	18-59	adult	0	prime	24	GMT/CI	2	2	2	Appendix 6 Table 6-1
9	Zhang et al. 2020 (Phase 1)	NCT04352608	CoronaVac	Inactivated vaccine	ug	3	Jiangsu province, China	Day 0/28	Live SARS-CoV-2 virus	MNT 50	163.7	128.5	208.6	117	3	1	18-59	adult	42	prime	24	GMT/CI	16	10.4	24.7	Appendix 6 Table 6-1
9	Zhang et al. 2020 (Phase 1)	NCT04352608	CoronaVac	Inactivated vaccine	ug	3	Jiangsu province, China	Day 0/28	Live SARS-CoV-2 virus	MNT 50	163.7	128.5	208.6	117	3	1	18-59	adult	56	prime	24	GMT/CI	19	13.2	27.4	Appendix 6 Table 6-1
9	Zhang et al. 2020 (Phase 1)	NCT04352608	CoronaVac	Inactivated vaccine	ug	3	Jiangsu province, China	Day 0/28	Live SARS-CoV-2 virus	MNT 50	163.7	128.5	208.6	117	6	2	18-59	adult	0	prime	24	GMT/CI	2	2	2	Appendix 6 Table 6-1
9	Zhang et al. 2020 (Phase 1)	NCT04352608	CoronaVac	Inactivated vaccine	ug	3	Jiangsu province, China	Day 0/28	Live SARS-CoV-2 virus	MNT 50	163.7	128.5	208.6	117	6	2	18-59	adult	42	prime	24	GMT/CI	25.9	14.6	46.1	Appendix 6 Table 6-1
9	Zhang et al. 2020 (Phase 1)	NCT04352608	CoronaVac	Inactivated vaccine	ug	3	Jiangsu province, China	Day 0/28	Live SARS-CoV-2 virus	MNT 50	163.7	128.5	208.6	117	6	2	18-59	adult	56	prime	24	GMT/CI	29.6	17.9	48.9	Appendix 6 Table 6-1
9	Zhang et al. 2020 (Phase 1)	NCT04352608	CoronaVac	Inactivated vaccine	ug	3	Jiangsu province, China	Day 0/14	Live SARS-CoV-2 virus	MNT 50	163.7	128.5	208.6	117	3	1	18-59	adult	0	prime	120	GMT/CI	2	2	2	Appendix 6 Table 6-1
9	Zhang et al. 2020 (Phase 1)	NCT04352608	CoronaVac	Inactivated vaccine	ug	3	Jiangsu province, China	Day 0/14	Live SARS-CoV-2 virus	MNT 50	163.7	128.5	208.6	117	3	1	18-59	adult	28	prime	120	GMT/CI	27.6	22.7	33.5	Appendix 6 Table 6-1
9	Zhang et al. 2020 (Phase 1)	NCT04352608	CoronaVac	Inactivated vaccine	ug	3	Jiangsu province, China	Day 0/14	Live SARS-CoV-2 virus	MNT 50	163.7	128.5	208.6	117	3	1	18-59	adult	42	prime	120	GMT/CI	23.8	20.5	27.7	Appendix 6 Table 6-1
9	Zhang et al. 2020 (Phase 1)	NCT04352608	CoronaVac	Inactivated vaccine	ug	3	Jiangsu province, China	Day 0/14	Live SARS-CoV-2 virus	MNT 50	163.7	128.5	208.6	117	6	2	18-59	adult	0	prime	120	GMT/CI	2	2	2	Appendix 6 Table 6-1
9	Zhang et al. 2020 (Phase 1)	NCT04352608	CoronaVac	Inactivated vaccine	ug	3	Jiangsu province, China	Day 0/14	Live SARS-CoV-2 virus	MNT 50	163.7	128.5	208.6	117	6	2	18-59	adult	28	prime	120	GMT/CI	34.5	28.5	41.8	Appendix 6 Table 6-1
9	Zhang et al. 2020 (Phase 1)	NCT04352608	CoronaVac	Inactivated vaccine	ug	3	Jiangsu province, China	Day 0/14	Live SARS-CoV-2 virus	MNT 50	163.7	128.5	208.6	117	6	2	18-59	adult	42	prime	119	GMT/CI	30.1	26.1	34.7	Appendix 6 Table 6-1
9	Zhang et al. 2020 (Phase 1)	NCT04352608	CoronaVac	Inactivated vaccine	ug	3	Jiangsu province, China	Day 0/28	Live SARS-CoV-2 virus	MNT 50	163.7	128.5	208.6	117	3	1	18-59	adult	0	prime	117	GMT/CI	2	2	2	Appendix 6 Table 6-1
9	Zhang et al. 2020 (Phase 1)	NCT04352608	CoronaVac	Inactivated vaccine	ug	3	Jiangsu province, China	Day 0/28	Live SARS-CoV-2 virus	MNT 50	163.7	128.5	208.6	117	3	1	18-59	adult	56	prime	117	GMT/CI	44.1	37.2	52.2	Appendix 6 Table 6-1
9	Zhang et al. 2020 (Phase 1)	NCT04352608	CoronaVac	Inactivated vaccine	ug	3	Jiangsu province, China	Day 0/28	Live SARS-CoV-2 virus	MNT 50	163.7	128.5	208.6	117	6	2	18-59	adult	0	prime	118	GMT/CI	2	2	2	Appendix 6 Table 6-1
9	Zhang et al. 2020 (Phase 1)	NCT04352608	CoronaVac	Inactivated vaccine	ug	3	Jiangsu province, China	Day 0/28	Live SARS-CoV-2 virus	MNT 50	163.7	128.5	208.6	117	6	2	18-59	adult	56	prime	118	GMT/CI	65.4	56.4	75.9	Appendix 6 Table 6-1
10	Walsh et al. 2020	NCT04368728	BNT162b1	mRNA	ug	30	US	Day 0/21	Live SARS-CoV-2 virus	MNT 50	94	62	147	38	10	0.33	18-55	adult	0	prime	12	GMT/CI	10	10	10	Figure 4B
10	Walsh et al. 2020	NCT04368728	BNT162b1	mRNA	ug	30	US	Day 0/21	Live SARS-CoV-2 virus	MNT 50	94	62	147	38	10	0.33	18-55	adult	21	prime	12	GMT/CI	13	10	17	Figure 4B
10	Walsh et al. 2020	NCT04368728	BNT162b1	mRNA	ug	30	US	Day 0/21	Live SARS-CoV-2 virus	MNT 50	94	62	147	38	10	0.33	18-55	adult	28	prime	12	GMT/CI	168	111	252	Figure 4B
10	Walsh et al. 2020	NCT04368728	BNT162b1	mRNA	ug	30	US	Day 0/21	Live SARS-CoV-2 virus	MNT 50	94	62	147	38	10	0.33	18-55	adult	35	prime	12	GMT/CI	180	106	305	Figure 4B
10	Walsh et al. 2020	NCT04368728	BNT162b1	mRNA	ug	30	US	Day 0/21	Live SARS-CoV-2 virus	MNT 50	94	62	147	38	10	0.33	65-85	elderly	0	prime	12	GMT/CI	10	10	10	Figure 4B
10	Walsh et al. 2020	NCT04368728	BNT162b1	mRNA	ug	30	US	Day 0/21	Live SARS-CoV-2 virus	MNT 50	94	62	147	38	10	0.33	65-85	elderly	21	prime	12	GMT/CI	11	10	14	Figure 4B
10	Walsh et al. 2020	NCT04368728	BNT162b1	mRNA	ug	30	US	Day 0/21	Live SARS-CoV-2 virus	MNT 50	94	62	147	38	10	0.33	65-85	elderly	28	prime	12	GMT/CI	20	12	32	Figure 4B
10	Walsh et al. 2020	NCT04368728	BNT162b1	mRNA	ug	30	US	Day 0/21	Live SARS-CoV-2 virus	MNT 50	94	62	147	38	10	0.33	65-85	elderly	35	prime	12	GMT/CI	33	16	67	Figure 4B
10	Walsh et al. 2020	NCT04368728	BNT162b1	mRNA	ug	30	US	Day 0/21	Live SARS-CoV-2 virus	MNT 50	94	62	147	38	20	0.67	18-55	adult	0	prime	12	GMT/CI	10	10	10	Figure 4B
10	Walsh et al. 2020	NCT04368728	BNT162b1	mRNA	ug	30	US	Day 0/21	Live SARS-CoV-2 virus	MNT 50	94	62	147	38	20	0.67	18-55	adult	21	prime	12	GMT/CI	13	10	17	Figure 4B
10	Walsh et al. 2020	NCT04368728	BNT162b1	mRNA	ug	30	US	Day 0/21	Live SARS-CoV-2 virus	MNT 50	94	62	147	38	20	0.67	18-55	adult	28	prime	12	GMT/CI	160	87	321	Figure 4B
10	Walsh et al. 2020	NCT04368728	BNT162b1	mRNA	ug	30	US	Day 0/21	Live SARS-CoV-2 virus	MNT 50	94	62	147	38	20	0.67	18-55	adult	35	prime	12	GMT/CI	203	123	334	Figure 4B
10	Walsh et al. 2020	NCT04368728	BNT162b1	mRNA	ug	30	US	Day 0/21	Live SARS-CoV-2 virus	MNT 50	94	62	147	38	20	0.67	65-85	elderly	0	prime	12	GMT/CI	10	10	10	Figure 4B
10	Walsh et al. 2020	NCT04368728	BNT162b1	mRNA	ug	30	US	Day 0/21	Live SARS-CoV-2 virus	MNT 50	94	62	147	38	20	0.67	65-85	elderly	21	prime	12	GMT/CI	10	10	10	Figure 4B
10	Walsh et al. 2020	NCT04368728	BNT162b1	mRNA	ug	30	US	Day 0/21	Live SARS-CoV-2 virus	MNT 50	94	62	147	38	20	0.67	65-85	elderly	28	prime	12	GMT/CI	179	95	328	Figure 4B
10	Walsh et al. 2020	NCT04368728	BNT162b1	mRNA	ug	30	US	Day 0/21	Live SARS-CoV-2 virus	MNT 50	94	62	147	38	20	0.67	65-85	elderly	35	prime	12	GMT/CI	105	44	234	Figure 4B
10	Walsh et al. 2020	NCT04368728	BNT162b1	mRNA	ug	30	US	Day 0/21	Live SARS-CoV-2 virus	MNT 50	94	62	147	38	30	1	18-55	adult	0	prime	12	GMT/CI	10	10	10	Figure 4B
10	Walsh et al. 2020	NCT04368728	BNT162b1	mRNA	ug	30	US	Day 0/21	Live SARS-CoV-2 virus	MNT 50	94	62	147	38	30	1	18-55	adult	21	prime	12	GMT/CI	29	17	47	Figure 4B
10	Walsh et al. 2020	NCT04368728	BNT162b1	mRNA	ug	30	US	Day 0/21	Live SARS-CoV-2 virus	MNT 50	94	62	147	38	30	1	18-55	adult	28	prime	12	GMT/CI	267	173	409	Figure 4B
10	Walsh et al. 2020	NCT04368728	BNT162b1	mRNA	ug	30	US	Day 0/21	Live SARS-CoV-2 virus	MNT 50	94	62	147	38	30	1	18-55	adult	35	prime	12	GMT/CI	437	302	633	Figure 4B
10	Walsh et al. 2020	NCT04368728	BNT162b1	mRNA	ug	30	US	Day 0/21	Live SARS-CoV-2 virus	MNT 50	94	62	147	38	30	1	65-85	elderly	0	prime	12	GMT/CI	10	10	10	Figure 4B
10	Walsh et al. 2020	NCT04368728	BNT162b1	mRNA	ug	30	US	Day 0/21	Live SARS-CoV-2 virus	MNT 50	94	62	147	38	30	1	65-85	elderly	21	prime	12	GMT/CI	12	10	17	Figure 4B
10	Walsh et al. 2020	NCT04368728	BNT162b1	mRNA	ug	30	US	Day 0/21	Live SARS-CoV-2 virus	MNT 50	94	62	147	38	30	1	65-85	elderly	28	prime	12	GMT/CI	101	46	221	Figure 4B
10	Walsh et al. 2020	NCT04368728	BNT162b1	mRNA	ug	30	US	Day 0/21	Live SARS-CoV-2 virus	MNT 50	94	62	147	38	30	1	65-85	elderly	35	prime	12	GMT/CI	105	50	221	Figure 4B
10	Walsh et al. 2020	NCT04368728	BNT162b2	mRNA	ug	30	US	Day 0/21	Live SARS-CoV-2 virus	MNT 50	94	62	147	38	10	0.33	18-55	adult	0	prime	12	GMT/CI	10	10	10	Figure 4B
10	Walsh et al. 2020	NCT04368728	BNT162b2	mRNA	ug	30	US	Day 0/21	Live SARS-CoV-2 virus	MNT 50	94	62	147	38	10	0.33	18-55	adult	21	prime	12	GMT/CI	16	10	25	Figure 4B
10	Walsh et al. 2020	NCT04368728	BNT162b2	mRNA	ug	30	US	Day 0/21	Live SARS-CoV-2 virus	MNT 50	94	62	147	38	10	0.33	18-55	adult	28	prime	12	GMT/CI	157	97	252	Figure 4B
10	Walsh et al. 2020	NCT04368728	BNT162b2	mRNA	ug	30	US	Day 0/21	Live SARS-CoV-2 virus	MNT 50	94	62	147	38	10	0.33	18-55	adult	35	prime	12	GMT/CI	97	49	190	Figure 4B
10	Walsh et al. 2020	NCT04368728	BNT162b2	mRNA	ug	30	US	Day 0/21	Live SARS-CoV-2 virus	MNT 50	94	62	147	38	10	0.33	65-85	elderly	0	prime	12	GMT/CI	10	10	10	Figure 4B
10	Walsh et al. 2020	NCT04368728	BNT162b2	mRNA	ug	30	US	Day 0/21	Live SARS-CoV-2 virus	MNT 50	94	62	147	38	10	0.33	65-85	elderly	21	prime	12	GMT/CI	10	10	10	Figure 4B
10	Walsh et al. 2020	NCT04368728	BNT162b2	mRNA	ug	30	US	Day 0/21	Live SARS-CoV-2 virus	MNT 50	94	62	147	38	10	0.33	65-85	elderly	28	prime	12	GMT/CI	79	50	124	Figure 4B
10	Walsh et al. 2020	NCT04368728	BNT162b2	mRNA	ug	30	US	Day 0/21	Live SARS-CoV-2 virus	MNT 50	94	62	147	38	10	0.33	65-85	elderly	35	prime	12	GMT/CI	111	81	167	Figure 4B
10	Walsh et al. 2020	NCT04368728	BNT162b2	mRNA	ug	30	US	Day 0/21	Live SARS-CoV-2 virus	MNT 50	94	62	147	38	20	0.67	18-55	adult	0	prime	12	GMT/CI	10	10	10	Figure 4B
10	Walsh et al. 2020	NCT04368728	BNT162b2	mRNA	ug	30	US	Day 0/21	Live SARS-CoV-2 virus	MNT 50	94	62	147	38	20	0.67	18-55	adult	21	prime	12	GMT/CI	19	11	32	Figure 4B
10	Walsh et al. 2020	NCT04368728	BNT162b2	mRNA	ug	30	US	Day 0/21	Live SARS-CoV-2 virus	MNT 50	94	62	147	38	20	0.67	18-55	adult	28	prime	12	GMT/CI	363	257	513	Figure 4B
10	Walsh et al. 2020	NCT04368728	BNT162b2	mRNA	ug	30	US	Day 0/21	Live SARS-CoV-2 virus	MNT 50	94	62	147	38	20	0.67	18-55	adult	35	prime	12	GMT/CI	292	208	476	Figure 4B
10	Walsh et al. 2020	NCT04368728	BNT162b2	mRNA	ug	30	US	Day 0/21	Live SARS-CoV-2 virus	MNT 50	94	62	147	38	20	0.67	65-85	elderly	0	prime	12	GMT/CI	10	10	10	Figure 4B
10	Walsh et al. 2020	NCT04368728	BNT162b2	mRNA	ug	30	US	Day 0/21	Live SARS-CoV-2 virus	MNT 50	94	62	147	38	20	0.67	65-85	elderly	21	prime	12	GMT/CI	10	10	10	Figure 4B
10	Walsh et al. 2020	NCT04368728	BNT162b2	mRNA	ug	30	US	Day 0/21	Live SARS-CoV-2 virus	MNT 50	94	62	147	38	20	0.67	65-85	elderly	28	prime	12	GMT/CI	84	46	159	Figure 4B
10	Walsh et al. 2020	NCT04368728	BNT162b2	mRNA	ug	30	US	Day 0/21	Live SARS-CoV-2 virus	MNT 50	94	62	147	38	20	0.67	65-85	elderly	35	prime	12	GMT/CI	81	38	171	Figure 4B
10	Walsh et al. 2020	NCT04368728	BNT162b2	mRNA	ug	30	US	Day 0/21	Live SARS-CoV-2 virus	MNT 50	94	62	147	38	30	1	18-55	adult	0	prime	12	GMT/CI	10	10	10	Figure 4B
10	Walsh et al. 2020	NCT04368728	BNT162b2	mRNA	ug	30	US	Day 0/21	Live SARS-CoV-2 virus	MNT 50	94	62	147	38	30	1	18-55	adult	21	prime	12	GMT/CI	14	10	20	Figure 4B
10	Walsh et al. 2020	NCT04368728	BNT162b2	mRNA	ug	30	US	Day 0/21	Live SARS-CoV-2 virus	MNT 50	94	62	147	38	30	1	18-55	adult	28	prime	12	GMT/CI	361	238	549	Figure 4B
10	Walsh et al. 2020	NCT04368728	BNT162b2	mRNA	ug	30	US	Day 0/21	Live SARS-CoV-2 virus	MNT 50	94	62	147	38	30	1	18-55	adult	35	prime	12	GMT/CI	163	116	230	Figure 4B
10	Walsh et al. 2020	NCT04368728	BNT162b2	mRNA	ug	30	US	Day 0/21	Live SARS-CoV-2 virus	MNT 50	94	62	147	38	30	1	65-85	elderly	0	prime	12	GMT/CI	10	10	10	Figure 4B
10	Walsh et al. 2020	NCT04368728	BNT162b2	mRNA	ug	30	US	Day 0/21	Live SARS-CoV-2 virus	MNT 50	94	62	147	38	30	1	65-85	elderly	21	prime	12	GMT/CI	12	10	15	Figure 4B
10	Walsh et al. 2020	NCT04368728	BNT162b2	mRNA	ug	30	US	Day 0/21	Live SARS-CoV-2 virus	MNT 50	94	62	147	38	30	1	65-85	elderly	28	prime	12	GMT/CI	149	86	270	Figure 4B
10	Walsh et al. 2020	NCT04368728	BNT162b2	mRNA	ug	30	US	Day 0/21	Live SARS-CoV-2 virus	MNT 50	94	62	147	38	30	1	65-85	elderly	35	prime	12	GMT/CI	206	109	392	Figure 4B
11	Sadoff et al. 2021	NCT04436276	Ad26.COV2.S	Non-replicating viral vector	10^10 viral particle	5	Belgium and the United States	Day 0	Live SARS-CoV-2 virus	MNT 50	522	299	891	32	5	1	18-55	adult	0	prime	75	GMT/CI	58	NA	58	Figure 2B, Results
11	Sadoff et al. 2021	NCT04436276	Ad26.COV2.S	Non-replicating viral vector	10^10 viral particle	5	Belgium and the United States	Day 0	Live SARS-CoV-2 virus	MNT 50	522	299	891	32	5	1	18-55	adult	28	prime	75	GMT/CI	224	158	318	Figure 2B, Results
11	Sadoff et al. 2021	NCT04436276	Ad26.COV2.S	Non-replicating viral vector	10^10 viral particle	5	Belgium and the United States	Day 0	Live SARS-CoV-2 virus	MNT 50	522	299	891	32	5	1	18-55	adult	56	prime	75	GMT/CI	310	228	422	Figure 2B, Results
11	Sadoff et al. 2021	NCT04436276	Ad26.COV2.S	Non-replicating viral vector	10^10 viral particle	5	Belgium and the United States	Day 0	Live SARS-CoV-2 virus	MNT 50	522	299	891	32	5	1	18-55	adult	70	prime	75	GMT/CI	321	227	438	Figure 2B, Results
11	Sadoff et al. 2021	NCT04436276	Ad26.COV2.S	Non-replicating viral vector	10^10 viral particle	5	Belgium and the United States	Day 0	Live SARS-CoV-2 virus	MNT 50	522	299	891	32	5	1	>=65	elderly	0	prime	75	GMT/CI	58	NA	58	Figure 2B, Results
11	Sadoff et al. 2021	NCT04436276	Ad26.COV2.S	Non-replicating viral vector	10^10 viral particle	5	Belgium and the United States	Day 0	Live SARS-CoV-2 virus	MNT 50	522	299	891	32	5	1	>=65	elderly	14	prime	75	GMT/CI	212	137	284	Figure 2B, Results
11	Sadoff et al. 2021	NCT04436276	Ad26.COV2.S	Non-replicating viral vector	10^10 viral particle	5	Belgium and the United States	Day 0	Live SARS-CoV-2 virus	MNT 50	522	299	891	32	5	1	>=65	elderly	28	prime	75	GMT/CI	277	193	307	Figure 2B, Results
11	Sadoff et al. 2021	NCT04436276	Ad26.COV2.S	Non-replicating viral vector	10^10 viral particle	5	Belgium and the United States	Day 0	Live SARS-CoV-2 virus	MNT 50	522	299	891	32	10	2	18-55	adult	0	prime	75	GMT/CI	58	NA	58	Figure 2B, Results
11	Sadoff et al. 2021	NCT04436276	Ad26.COV2.S	Non-replicating viral vector	10^10 viral particle	5	Belgium and the United States	Day 0	Live SARS-CoV-2 virus	MNT 50	522	299	891	32	10	2	18-55	adult	28	prime	75	GMT/CI	215	169	273	Figure 2B, Results
11	Sadoff et al. 2021	NCT04436276	Ad26.COV2.S	Non-replicating viral vector	10^10 viral particle	5	Belgium and the United States	Day 0	Live SARS-CoV-2 virus	MNT 50	522	299	891	32	10	2	18-55	adult	56	prime	75	GMT/CI	370	268	511	Figure 2B, Results
11	Sadoff et al. 2021	NCT04436276	Ad26.COV2.S	Non-replicating viral vector	10^10 viral particle	5	Belgium and the United States	Day 0	Live SARS-CoV-2 virus	MNT 50	522	299	891	32	10	2	18-55	adult	70	prime	75	GMT/CI	388	290	509	Figure 2B, Results
11	Sadoff et al. 2021	NCT04436276	Ad26.COV2.S	Non-replicating viral vector	10^10 viral particle	5	Belgium and the United States	Day 0	Live SARS-CoV-2 virus	MNT 50	522	299	891	32	10	2	>=65	elderly	0	prime	75	GMT/CI	58	NA	58	Figure 2B, Results
11	Sadoff et al. 2021	NCT04436276	Ad26.COV2.S	Non-replicating viral vector	10^10 viral particle	5	Belgium and the United States	Day 0	Live SARS-CoV-2 virus	MNT 50	522	299	891	32	10	2	>=65	elderly	14	prime	75	GMT/CI	172	119	269	Figure 2B, Results
11	Sadoff et al. 2021	NCT04436276	Ad26.COV2.S	Non-replicating viral vector	10^10 viral particle	5	Belgium and the United States	Day 0	Live SARS-CoV-2 virus	MNT 50	522	299	891	32	10	2	>=65	elderly	28	prime	75	GMT/CI	212	163	266	Figure 2B, Results
11	Sadoff et al. 2021	NCT04436276	Ad26.COV2.S	Non-replicating viral vector	10^10 viral particle	5	Belgium and the United States	Day 0/56	Live SARS-CoV-2 virus	MNT 50	522	299	891	32	5	1	18-55	adult	0	prime	75	GMT/CI	58	NA	58	Figure 2B, Results
11	Sadoff et al. 2021	NCT04436276	Ad26.COV2.S	Non-replicating viral vector	10^10 viral particle	5	Belgium and the United States	Day 0/56	Live SARS-CoV-2 virus	MNT 50	522	299	891	32	5	1	18-55	adult	28	prime	75	GMT/CI	224	168	298	Figure 2B, Results
11	Sadoff et al. 2021	NCT04436276	Ad26.COV2.S	Non-replicating viral vector	10^10 viral particle	5	Belgium and the United States	Day 0/56	Live SARS-CoV-2 virus	MNT 50	522	299	891	32	5	1	18-55	adult	56	prime	75	GMT/CI	288	221	376	Figure 2B, Results
11	Sadoff et al. 2021	NCT04436276	Ad26.COV2.S	Non-replicating viral vector	10^10 viral particle	5	Belgium and the United States	Day 0/56	Live SARS-CoV-2 virus	MNT 50	522	299	891	32	5	1	18-55	adult	70	booster	75	GMT/CI	827	508	1183	Figure 2B, Results
11	Sadoff et al. 2021	NCT04436276	Ad26.COV2.S	Non-replicating viral vector	10^10 viral particle	5	Belgium and the United States	Day 0/56	Live SARS-CoV-2 virus	MNT 50	522	299	891	32	10	2	18-55	adult	0	prime	75	GMT/CI	58	NA	58	Figure 2B, Results
11	Sadoff et al. 2021	NCT04436276	Ad26.COV2.S	Non-replicating viral vector	10^10 viral particle	5	Belgium and the United States	Day 0/56	Live SARS-CoV-2 virus	MNT 50	522	299	891	32	10	2	18-55	adult	28	prime	75	GMT/CI	354	220	571	Figure 2B, Results
11	Sadoff et al. 2021	NCT04436276	Ad26.COV2.S	Non-replicating viral vector	10^10 viral particle	5	Belgium and the United States	Day 0/56	Live SARS-CoV-2 virus	MNT 50	522	299	891	32	10	2	18-55	adult	56	prime	75	GMT/CI	488	334	714	Figure 2B, Results
11	Sadoff et al. 2021	NCT04436276	Ad26.COV2.S	Non-replicating viral vector	10^10 viral particle	5	Belgium and the United States	Day 0/56	Live SARS-CoV-2 virus	MNT 50	522	299	891	32	10	2	18-55	adult	70	booster	75	GMT/CI	1266	746	2169	Figure 2B, Results
12	Barrett et al. 2020	NCT04324606	ChAdOx1 nCoV-19	Non-replicating viral vector	10^10 viral particle	5	UK	Day 0/56 (booster)	SARS-CoV-2 wild-type virus	microneutralization assay (MNA) 80	NA	NA	NA	NA	5	1	18-55	adult	0	prime	19	Median/IQR	5	5	5	Table S3
12	Barrett et al. 2020	NCT04324606	ChAdOx1 nCoV-19	Non-replicating viral vector	10^10 viral particle	5	UK	Day 0/56 (booster)	SARS-CoV-2 wild-type virus	microneutralization assay (MNA) 80	NA	NA	NA	NA	5	1	18-55	adult	56	booster	19	Median/IQR	91	39	122	Table S3
12	Barrett et al. 2020	NCT04324606	ChAdOx1 nCoV-19	Non-replicating viral vector	10^10 viral particle	5	UK	Day 0/56 (booster)	SARS-CoV-2 wild-type virus	microneutralization assay (MNA) 80	NA	NA	NA	NA	5	1	18-55	adult	70	booster	19	Median/IQR	395	259	640	Table S3
12	Barrett et al. 2020	NCT04324606	ChAdOx1 nCoV-19	Non-replicating viral vector	10^10 viral particle	5	UK	Day 0/56 (booster)	SARS-CoV-2 wild-type virus	microneutralization assay (MNA) 80	NA	NA	NA	NA	2.5	0.5	18-55	adult	0	prime	24	Median/IQR	5	5	5	Table S3
12	Barrett et al. 2020	NCT04324606	ChAdOx1 nCoV-19	Non-replicating viral vector	10^10 viral particle	5	UK	Day 0/56 (booster)	SARS-CoV-2 wild-type virus	microneutralization assay (MNA) 80	NA	NA	NA	NA	2.5	0.5	18-55	adult	56	booster	24	Median/IQR	72	36	104	Table S3
12	Barrett et al. 2020	NCT04324606	ChAdOx1 nCoV-19	Non-replicating viral vector	10^10 viral particle	5	UK	Day 0/56 (booster)	SARS-CoV-2 wild-type virus	microneutralization assay (MNA) 80	NA	NA	NA	NA	2.5	0.5	18-55	adult	70	booster	24	Median/IQR	170	226	368	Table S3
12	Barrett et al. 2020	NCT04324606	ChAdOx1 nCoV-19	Non-replicating viral vector	10^10 viral particle	5	UK	Day 0/56 (booster)	SARS-CoV-2 wild-type virus	pseudovirus neutralization assay IC50	NA	NA	NA	NA	5	1	18-55	adult	0	prime	20	Median/IQR	40	40	40	Table S4
12	Barrett et al. 2020	NCT04324606	ChAdOx1 nCoV-19	Non-replicating viral vector	10^10 viral particle	5	UK	Day 0/56 (booster)	SARS-CoV-2 wild-type virus	pseudovirus neutralization assay IC50	NA	NA	NA	NA	5	1	18-55	adult	56	booster	20	Median/IQR	68	40	152	Table S4
12	Barrett et al. 2020	NCT04324606	ChAdOx1 nCoV-19	Non-replicating viral vector	10^10 viral particle	5	UK	Day 0/56 (booster)	SARS-CoV-2 wild-type virus	pseudovirus neutralization assay IC50	NA	NA	NA	NA	5	1	18-55	adult	70	booster	19	Median/IQR	424	229	915	Table S4
12	Barrett et al. 2020	NCT04324606	ChAdOx1 nCoV-19	Non-replicating viral vector	10^10 viral particle	5	UK	Day 0/56 (booster)	SARS-CoV-2 wild-type virus	pseudovirus neutralization assay IC50	NA	NA	NA	NA	2.5	0.5	18-55	adult	0	prime	32	Median/IQR	40	40	40	Table S4
12	Barrett et al. 2020	NCT04324606	ChAdOx1 nCoV-19	Non-replicating viral vector	10^10 viral particle	5	UK	Day 0/56 (booster)	SARS-CoV-2 wild-type virus	pseudovirus neutralization assay IC50	NA	NA	NA	NA	2.5	0.5	18-55	adult	56	booster	32	Median/IQR	40	40	76	Table S4
12	Barrett et al. 2020	NCT04324606	ChAdOx1 nCoV-19	Non-replicating viral vector	10^10 viral particle	5	UK	Day 0/56 (booster)	SARS-CoV-2 wild-type virus	pseudovirus neutralization assay IC50	NA	NA	NA	NA	2.5	0.5	18-55	adult	70	booster	29	Median/IQR	253	100	391	Table S4
13	Ella et al. 2021	NCT04471519	BBV152	Inactivated vaccine	ug	6 + Algel-IMDG	India	Day 0/14	SARS-CoV-2 wild-type	microneutralisation assay (MNT50)	62.31	40.77	95.22	41	3 ug, Algel-IMDG	0.5	18-55	adult	0	prime	99	GMT/CI	6.2	5.9	6.5	Table S4
13	Ella et al. 2021	NCT04471519	BBV152	Inactivated vaccine	ug	6 + Algel-IMDG	India	Day 0/14	SARS-CoV-2 wild-type	microneutralisation assay (MNT50)	62.31	40.77	95.22	41	3 ug, Algel-IMDG	0.5	18-55	adult	14	prime	99	GMT/CI	9.1	8.1	10.4	Table S4
13	Ella et al. 2021	NCT04471519	BBV152	Inactivated vaccine	ug	6 + Algel-IMDG	India	Day 0/14	SARS-CoV-2 wild-type	microneutralisation assay (MNT50)	62.31	40.77	95.22	41	3 ug, Algel-IMDG	0.5	18-55	adult	28	prime	99	GMT/CI	61.7	49.5	76.9	Table S4
13	Ella et al. 2021	NCT04471519	BBV152	Inactivated vaccine	ug	6 + Algel-IMDG	India	Day 0/14	SARS-CoV-2 wild-type	microneutralisation assay (MNT50)	62.31	40.77	95.22	41	6 ug, Algel-IMDG	1	18-55	adult	0	prime	99	GMT/CI	6	5.8	6.2	Table S4
13	Ella et al. 2021	NCT04471519	BBV152	Inactivated vaccine	ug	6 + Algel-IMDG	India	Day 0/14	SARS-CoV-2 wild-type	microneutralisation assay (MNT50)	62.31	40.77	95.22	41	6 ug, Algel-IMDG	1	18-55	adult	14	prime	99	GMT/CI	11.2	9.6	13	Table S4
13	Ella et al. 2021	NCT04471519	BBV152	Inactivated vaccine	ug	6 + Algel-IMDG	India	Day 0/14	SARS-CoV-2 wild-type	microneutralisation assay (MNT50)	62.31	40.77	95.22	41	6 ug, Algel-IMDG	1	18-55	adult	28	prime	99	GMT/CI	66.4	53.4	82.4	Table S4
13	Ella et al. 2021	NCT04471519	BBV152	Inactivated vaccine	ug	6 + Algel-IMDG	India	Day 0/14	SARS-CoV-2 wild-type	microneutralisation assay (MNT50)	62.31	40.77	95.22	41	6 ug, Algel	NA	18-55	adult	0	prime	93	GMT/CI	6	5.8	6.1	Table S4
13	Ella et al. 2021	NCT04471519	BBV152	Inactivated vaccine	ug	6 + Algel-IMDG	India	Day 0/14	SARS-CoV-2 wild-type	microneutralisation assay (MNT50)	62.31	40.77	95.22	41	6 ug, Algel	NA	18-55	adult	14	prime	93	GMT/CI	9.5	8.2	10.9	Table S4
13	Ella et al. 2021	NCT04471519	BBV152	Inactivated vaccine	ug	6 + Algel-IMDG	India	Day 0/14	SARS-CoV-2 wild-type	microneutralisation assay (MNT50)	62.31	40.77	95.22	41	6 ug, Algel	NA	18-55	adult	28	prime	93	GMT/CI	48	37.7	61.1	Table S4
14	Chu et al. 2021	NCT04405076	mRNA-1273	mRNA	ug	100	US	Day 0/28	Live SARS-CoV-2 virus	MNT 50	321	235	438	32	50	0.5	18-55	adult	0	prime	90	GMT/CI	46.2	44.9	47.6	Table 3
14	Chu et al. 2021	NCT04405076	mRNA-1273	mRNA	ug	100	US	Day 0/28	Live SARS-CoV-2 virus	MNT 50	321	235	438	32	50	0.5	18-55	adult	28	prime	89	GMT/CI	184	147	230	Table 3
14	Chu et al. 2021	NCT04405076	mRNA-1273	mRNA	ug	100	US	Day 0/28	Live SARS-CoV-2 virus	MNT 50	321	235	438	32	50	0.5	18-55	adult	42	prime	78	GMT/CI	1733	1611	1865	Table 3
14	Chu et al. 2021	NCT04405076	mRNA-1273	mRNA	ug	100	US	Day 0/28	Live SARS-CoV-2 virus	MNT 50	321	235	438	32	50	0.5	18-55	adult	56	prime	80	GMT/CI	1613	1488	1747	Table 3
14	Chu et al. 2021	NCT04405076	mRNA-1273	mRNA	ug	100	US	Day 0/28	Live SARS-CoV-2 virus	MNT 50	321	235	438	32	50	0.5	>=55	elderly	0	prime	89	GMT/CI	45.6	NA	NA	Table 3
14	Chu et al. 2021	NCT04405076	mRNA-1273	mRNA	ug	100	US	Day 0/28	Live SARS-CoV-2 virus	MNT 50	321	235	438	32	50	0.5	>=55	elderly	28	prime	79	GMT/CI	160	122	208	Table 3
14	Chu et al. 2021	NCT04405076	mRNA-1273	mRNA	ug	100	US	Day 0/28	Live SARS-CoV-2 virus	MNT 50	321	235	438	32	50	0.5	>=55	elderly	42	prime	63	GMT/CI	1827	1722	1938	Table 3
14	Chu et al. 2021	NCT04405076	mRNA-1273	mRNA	ug	100	US	Day 0/28	Live SARS-CoV-2 virus	MNT 50	321	235	438	32	50	0.5	>=55	elderly	56	prime	70	GMT/CI	1671	1545	1807	Table 3
14	Chu et al. 2021	NCT04405076	mRNA-1273	mRNA	ug	100	US	Day 0/28	Live SARS-CoV-2 virus	MNT 50	321	235	438	32	100	1	18-55	adult	0	prime	95	GMT/CI	45.6	NA	NA	Table 3
14	Chu et al. 2021	NCT04405076	mRNA-1273	mRNA	ug	100	US	Day 0/28	Live SARS-CoV-2 virus	MNT 50	321	235	438	32	100	1	18-55	adult	28	prime	94	GMT/CI	273	220	338	Table 3
14	Chu et al. 2021	NCT04405076	mRNA-1273	mRNA	ug	100	US	Day 0/28	Live SARS-CoV-2 virus	MNT 50	321	235	438	32	100	1	18-55	adult	42	prime	88	GMT/CI	1909	1849	1970	Table 3
14	Chu et al. 2021	NCT04405076	mRNA-1273	mRNA	ug	100	US	Day 0/28	Live SARS-CoV-2 virus	MNT 50	321	235	438	32	100	1	18-55	adult	56	prime	82	GMT/CI	1692	1586	1805	Table 3
14	Chu et al. 2021	NCT04405076	mRNA-1273	mRNA	ug	100	US	Day 0/28	Live SARS-CoV-2 virus	MNT 50	321	235	438	32	100	1	>=55	elderly	0	prime	91	GMT/CI	45.6	NA	NA	Table 3
14	Chu et al. 2021	NCT04405076	mRNA-1273	mRNA	ug	100	US	Day 0/28	Live SARS-CoV-2 virus	MNT 50	321	235	438	32	100	1	>=55	elderly	28	prime	86	GMT/CI	185	145	236	Table 3
14	Chu et al. 2021	NCT04405076	mRNA-1273	mRNA	ug	100	US	Day 0/28	Live SARS-CoV-2 virus	MNT 50	321	235	438	32	100	1	>=55	elderly	42	prime	62	GMT/CI	1686	1521	1869	Table 3
14	Chu et al. 2021	NCT04405076	mRNA-1273	mRNA	ug	100	US	Day 0/28	Live SARS-CoV-2 virus	MNT 50	321	235	438	32	100	1	>=55	elderly	56	prime	70	GMT/CI	1613	1460	1782	Table 3
15	Choi et al. 2021	NCT04405076	mRNA-1273	mRNA	ug	100	US	Booster, 6.7 (0.5) months after standard primary doses, mean (sd)	Wild-type D614G virus	PsVN ID50	NA	NA	NA	NA	50	0.5	38-76	adult	0	booster	20	GMT/CI	107	NA	NA	Figure 3a
15	Choi et al. 2021	NCT04405076	mRNA-1273	mRNA	ug	100	US	Booster, 6.7 (0.5) months after standard primary doses, mean (sd)	Wild-type D614G virus	PsVN ID50	NA	NA	NA	NA	50	0.5	38-76	adult	28	booster	20	GMT/CI	1786	NA	NA	Figure 3a
15	Choi et al. 2021	NCT04405076	mRNA-1273.351	mRNA	ug	NA	US	Booster, 6.2 (0.3) months after standard primary doses	Wild-type D614G virus	PsVN ID50	NA	NA	NA	NA	50	NA	27-70	adult	0	booster	20	GMT/CI	156	NA	NA	Figure 3a
15	Choi et al. 2021	NCT04405076	mRNA-1273.351	mRNA	ug	NA	US	Booster, 6.2 (0.3) months after standard primary doses	Wild-type D614G virus	PsVN ID50	NA	NA	NA	NA	50	NA	27-70	adult	14	booster	20	GMT/CI	1725	NA	NA	Figure 3a
15	Choi et al. 2021	NCT04405076	mRNA-1273.351	mRNA	ug	NA	US	Booster, 6.2 (0.3) months after standard primary doses	Wild-type D614G virus	PsVN ID50	NA	NA	NA	NA	50	NA	27-70	adult	28	booster	20	GMT/CI	1757	NA	NA	Figure 3a
15	Choi et al. 2021	NCT04405076	mRNA-1273.351	mRNA	ug	NA	US	Booster, 6.2 (0.3) months after standard primary doses	Wild-type D614G virus	PsVN ID50	NA	NA	NA	NA	20	NA	26-67	adult	0	booster	20	GMT/CI	196	NA	NA	Figure 3a
15	Choi et al. 2021	NCT04405076	mRNA-1273.351	mRNA	ug	NA	US	Booster, 6.2 (0.3) months after standard primary doses	Wild-type D614G virus	PsVN ID50	NA	NA	NA	NA	20	NA	26-67	adult	14	booster	20	GMT/CI	2221	NA	NA	Figure 3a
15	Choi et al. 2021	NCT04405076	mRNA-1273.351	mRNA	ug	NA	US	Booster, 6.2 (0.3) months after standard primary doses	Wild-type D614G virus	PsVN ID50	NA	NA	NA	NA	20	NA	26-67	adult	28	booster	20	GMT/CI	1808	NA	NA	Figure 3a
15	Choi et al. 2021	NCT04405076	mRNA-1273.211	mRNA	ug	NA	US	Booster, 6.2 (0.4) months after standardmprimary doses	Wild-type D614G virus	PsVN ID50	NA	NA	NA	NA	50	NA	28-79	adult	0	booster	20	GMT/CI	80	NA	NA	Figure 3a
15	Choi et al. 2021	NCT04405076	mRNA-1273.211	mRNA	ug	NA	US	Booster, 6.2 (0.4) months after standardmprimary doses	Wild-type D614G virus	PsVN ID50	NA	NA	NA	NA	50	NA	28-79	adult	14	booster	20	GMT/CI	3083	NA	NA	Figure 3a
15	Choi et al. 2021	NCT04405076	mRNA-1273.211	mRNA	ug	NA	US	Booster, 6.2 (0.4) months after standard primary doses	Wild-type D614G virus	PsVN ID50	NA	NA	NA	NA	50	NA	28-79	adult	28	booster	20	GMT/CI	3692	NA	NA	Figure 3a
15	Choi et al. 2021	NCT04405076	mRNA-1273.351	mRNA	ug	NA	US	Booster, 6.2 (0.3) months after standard primary doses	B.1.351	PsVN ID50	NA	NA	NA	NA	50	NA	27-70	adult	0	booster	20	GMT/CI	32	NA	NA	Figure 3b
15	Choi et al. 2021	NCT04405076	mRNA-1273.351	mRNA	ug	NA	US	Booster, 6.2 (0.3) months after standard primary doses	B.1.351	PsVN ID50	NA	NA	NA	NA	50	NA	27-70	adult	14	booster	20	GMT/CI	1113	NA	NA	Figure 3b
15	Choi et al. 2021	NCT04405076	mRNA-1273.351	mRNA	ug	NA	US	Booster, 6.2 (0.3) months after standard primary doses	B.1.351	PsVN ID50	NA	NA	NA	NA	50	NA	27-70	adult	28	booster	20	GMT/CI	1117	NA	NA	Figure 3b
15	Choi et al. 2021	NCT04405076	mRNA-1273.351	mRNA	ug	NA	US	Booster, 6.2 (0.3) months after standard primary doses	B.1.351	PsVN ID50	NA	NA	NA	NA	20	NA	26-67	adult	0	booster	20	GMT/CI	46	NA	NA	Figure 3b
15	Choi et al. 2021	NCT04405076	mRNA-1273.351	mRNA	ug	NA	US	Booster, 6.2 (0.3) months after standard primary doses	B.1.351	PsVN ID50	NA	NA	NA	NA	20	NA	26-67	adult	14	booster	20	GMT/CI	1088	NA	NA	Figure 3b
15	Choi et al. 2021	NCT04405076	mRNA-1273.351	mRNA	ug	NA	US	Booster, 6.2 (0.3) months after standard primary doses	B.1.351	PsVN ID50	NA	NA	NA	NA	20	NA	26-67	adult	28	booster	20	GMT/CI	1537	NA	NA	Figure 3b
15	Choi et al. 2021	NCT04405076	mRNA-1273.211	mRNA	ug	NA	US	Booster, 6.2 (0.4) months after standard primary doses	B.1.351	PsVN ID50	NA	NA	NA	NA	50	NA	28-79	adult	0	booster	20	GMT/CI	18	NA	NA	Figure 3b
15	Choi et al. 2021	NCT04405076	mRNA-1273.211	mRNA	ug	NA	US	Booster, 6.2 (0.4) months after standard primary doses	B.1.351	PsVN ID50	NA	NA	NA	NA	50	NA	28-79	adult	14	booster	20	GMT/CI	1167	NA	NA	Figure 3b
15	Choi et al. 2021	NCT04405076	mRNA-1273.211	mRNA	ug	NA	US	Booster, 6.2 (0.4) months after standard primary doses	B.1.351	PsVN ID50	NA	NA	NA	NA	50	NA	28-79	adult	28	booster	20	GMT/CI	1130	NA	NA	Figure 3b
16	Richmond et al. 2021	NCT04405908	SCB-2019	Protein subunit	ug	30 ug + CpG/Alum	Perth, WA, Australia	Day 0/21	Live SARS-CoV-2 virus	MNT 50	717	213	2417	21	3	NA	18-54	adult	0	prime	8	GMT/CI	10	10	10	Figure 5 (95% CI from Bingyi's data)
16	Richmond et al. 2021	NCT04405908	SCB-2019	Protein subunit	ug	30 ug + CpG/Alum	Perth, WA, Australia	Day 0/21	Live SARS-CoV-2 virus	MNT 50	717	213	2417	21	3	NA	18-54	adult	21	prime	8	GMT/CI	10	10	10	Figure 5 (95% CI from Bingyi's data)
16	Richmond et al. 2021	NCT04405908	SCB-2019	Protein subunit	ug	30 ug + CpG/Alum	Perth, WA, Australia	Day 0/21	Live SARS-CoV-2 virus	MNT 50	717	213	2417	21	3	NA	18-54	adult	35	prime	8	GMT/CI	10	10	10	Figure 5 (95% CI from Bingyi's data)
16	Richmond et al. 2021	NCT04405908	SCB-2019	Protein subunit	ug	30 ug + CpG/Alum	Perth, WA, Australia	Day 0/21	Live SARS-CoV-2 virus	MNT 50	717	213	2417	21	3	NA	18-54	adult	49	prime	8	GMT/CI	10	10	10	Figure 5 (95% CI from Bingyi's data)
16	Richmond et al. 2021	NCT04405908	SCB-2019	Protein subunit	ug	30 ug + CpG/Alum	Perth, WA, Australia	Day 0/21	Live SARS-CoV-2 virus	MNT 50	717	213	2417	21	9	NA	18-54	adult	0	prime	8	GMT/CI	10	10	10	Figure 5 (95% CI from Bingyi's data)
16	Richmond et al. 2021	NCT04405908	SCB-2019	Protein subunit	ug	30 ug + CpG/Alum	Perth, WA, Australia	Day 0/21	Live SARS-CoV-2 virus	MNT 50	717	213	2417	21	9	NA	18-54	adult	21	prime	8	GMT/CI	10	10	10	Figure 5 (95% CI from Bingyi's data)
16	Richmond et al. 2021	NCT04405908	SCB-2019	Protein subunit	ug	30 ug + CpG/Alum	Perth, WA, Australia	Day 0/21	Live SARS-CoV-2 virus	MNT 50	717	213	2417	21	9	NA	18-54	adult	35	prime	8	GMT/CI	10	10	10	Figure 5 (95% CI from Bingyi's data)
16	Richmond et al. 2021	NCT04405908	SCB-2019	Protein subunit	ug	30 ug + CpG/Alum	Perth, WA, Australia	Day 0/21	Live SARS-CoV-2 virus	MNT 50	717	213	2417	21	9	NA	18-54	adult	49	prime	8	GMT/CI	12	NA	NA	Figure 5 (95% CI from Bingyi's data)
16	Richmond et al. 2021	NCT04405908	SCB-2019	Protein subunit	ug	30 ug + CpG/Alum	Perth, WA, Australia	Day 0/21	Live SARS-CoV-2 virus	MNT 50	717	213	2417	21	30	NA	18-54	adult	0	prime	8	GMT/CI	10	NA	NA	Figure 5 (95% CI from Bingyi's data)
16	Richmond et al. 2021	NCT04405908	SCB-2019	Protein subunit	ug	30 ug + CpG/Alum	Perth, WA, Australia	Day 0/21	Live SARS-CoV-2 virus	MNT 50	717	213	2417	21	30	NA	18-54	adult	21	prime	7	GMT/CI	10	NA	NA	Figure 5 (95% CI from Bingyi's data)
16	Richmond et al. 2021	NCT04405908	SCB-2019	Protein subunit	ug	30 ug + CpG/Alum	Perth, WA, Australia	Day 0/21	Live SARS-CoV-2 virus	MNT 50	717	213	2417	21	30	NA	18-54	adult	35	prime	7	GMT/CI	13	NA	NA	Figure 5 (95% CI from Bingyi's data)
16	Richmond et al. 2021	NCT04405908	SCB-2019	Protein subunit	ug	30 ug + CpG/Alum	Perth, WA, Australia	Day 0/21	Live SARS-CoV-2 virus	MNT 50	717	213	2417	21	30	NA	18-54	adult	49	prime	7	GMT/CI	15	NA	NA	Figure 5 (95% CI from Bingyi's data)
16	Richmond et al. 2021	NCT04405908	SCB-2019	Protein subunit	ug	30 ug + CpG/Alum	Perth, WA, Australia	Day 0/21	Live SARS-CoV-2 virus	MNT 50	717	213	2417	21	3 + AS03	NA	18-54	adult	0	prime	8	GMT/CI	10	NA	NA	Figure 5 (95% CI from Bingyi's data)
16	Richmond et al. 2021	NCT04405908	SCB-2019	Protein subunit	ug	30 ug + CpG/Alum	Perth, WA, Australia	Day 0/21	Live SARS-CoV-2 virus	MNT 50	717	213	2417	21	3 + AS03	NA	18-54	adult	21	prime	8	GMT/CI	26	15.3	43.8	Figure 5 (95% CI from Bingyi's data)
16	Richmond et al. 2021	NCT04405908	SCB-2019	Protein subunit	ug	30 ug + CpG/Alum	Perth, WA, Australia	Day 0/21	Live SARS-CoV-2 virus	MNT 50	717	213	2417	21	3 + AS03	NA	18-54	adult	35	prime	8	GMT/CI	1280	535.4	3047.3	Figure 5 (95% CI from Bingyi's data)
16	Richmond et al. 2021	NCT04405908	SCB-2019	Protein subunit	ug	30 ug + CpG/Alum	Perth, WA, Australia	Day 0/21	Live SARS-CoV-2 virus	MNT 50	717	213	2417	21	3 + AS03	NA	18-54	adult	49	prime	8	GMT/CI	761	305.7	1879.9	Figure 5 (95% CI from Bingyi's data)
16	Richmond et al. 2021	NCT04405908	SCB-2019	Protein subunit	ug	30 ug + CpG/Alum	Perth, WA, Australia	Day 0/21	Live SARS-CoV-2 virus	MNT 50	717	213	2417	21	3 + AS03	NA	55-75	elderly	0	prime	8	GMT/CI	10	10	10	Figure 5 (95% CI from Bingyi's data)
16	Richmond et al. 2021	NCT04405908	SCB-2019	Protein subunit	ug	30 ug + CpG/Alum	Perth, WA, Australia	Day 0/21	Live SARS-CoV-2 virus	MNT 50	717	213	2417	21	3 + AS03	NA	55-75	elderly	21	prime	8	GMT/CI	28	10.2	86.2	Figure 5 (95% CI from Bingyi's data)
16	Richmond et al. 2021	NCT04405908	SCB-2019	Protein subunit	ug	30 ug + CpG/Alum	Perth, WA, Australia	Day 0/21	Live SARS-CoV-2 virus	MNT 50	717	213	2417	21	3 + AS03	NA	55-75	elderly	35	prime	8	GMT/CI	1076	233.3	5085	Figure 5 (95% CI from Bingyi's data)
16	Richmond et al. 2021	NCT04405908	SCB-2019	Protein subunit	ug	30 ug + CpG/Alum	Perth, WA, Australia	Day 0/21	Live SARS-CoV-2 virus	MNT 50	717	213	2417	21	3 + AS03	NA	55-75	elderly	49	prime	8	GMT/CI	494	109.8	2280.6	Figure 5 (95% CI from Bingyi's data)
16	Richmond et al. 2021	NCT04405908	SCB-2019	Protein subunit	ug	30 ug + CpG/Alum	Perth, WA, Australia	Day 0/21	Live SARS-CoV-2 virus	MNT 50	717	213	2417	21	9 + AS03	NA	18-54	adult	0	prime	8	GMT/CI	10	10	10	Figure 5 (95% CI from Bingyi's data)
16	Richmond et al. 2021	NCT04405908	SCB-2019	Protein subunit	ug	30 ug + CpG/Alum	Perth, WA, Australia	Day 0/21	Live SARS-CoV-2 virus	MNT 50	717	213	2417	21	9 + AS03	NA	18-54	adult	21	prime	8	GMT/CI	40	18.7	85.4	Figure 5 (95% CI from Bingyi's data)
16	Richmond et al. 2021	NCT04405908	SCB-2019	Protein subunit	ug	30 ug + CpG/Alum	Perth, WA, Australia	Day 0/21	Live SARS-CoV-2 virus	MNT 50	717	213	2417	21	9 + AS03	NA	18-54	adult	35	prime	8	GMT/CI	1810	715.4	4528.4	Figure 5 (95% CI from Bingyi's data)
16	Richmond et al. 2021	NCT04405908	SCB-2019	Protein subunit	ug	30 ug + CpG/Alum	Perth, WA, Australia	Day 0/21	Live SARS-CoV-2 virus	MNT 50	717	213	2417	21	9 + AS03	NA	18-54	adult	49	prime	8	GMT/CI	1174	811.1	1690.3	Figure 5 (95% CI from Bingyi's data)
16	Richmond et al. 2021	NCT04405908	SCB-2019	Protein subunit	ug	30 ug + CpG/Alum	Perth, WA, Australia	Day 0/21	Live SARS-CoV-2 virus	MNT 50	717	213	2417	21	9 + AS03	NA	55-75	elderly	0	prime	8	GMT/CI	10	10	10	Figure 5 (95% CI from Bingyi's data)
16	Richmond et al. 2021	NCT04405908	SCB-2019	Protein subunit	ug	30 ug + CpG/Alum	Perth, WA, Australia	Day 0/21	Live SARS-CoV-2 virus	MNT 50	717	213	2417	21	9 + AS03	NA	55-75	elderly	21	prime	8	GMT/CI	48	17.3	131.9	Figure 5 (95% CI from Bingyi's data)
16	Richmond et al. 2021	NCT04405908	SCB-2019	Protein subunit	ug	30 ug + CpG/Alum	Perth, WA, Australia	Day 0/21	Live SARS-CoV-2 virus	MNT 50	717	213	2417	21	9 + AS03	NA	55-75	elderly	35	prime	8	GMT/CI	3320	1674.1	6600.6	Figure 5 (95% CI from Bingyi's data)
16	Richmond et al. 2021	NCT04405908	SCB-2019	Protein subunit	ug	30 ug + CpG/Alum	Perth, WA, Australia	Day 0/21	Live SARS-CoV-2 virus	MNT 50	717	213	2417	21	9 + AS03	NA	55-75	elderly	49	prime	8	GMT/CI	1396	467.7	4151.3	Figure 5 (95% CI from Bingyi's data)
16	Richmond et al. 2021	NCT04405908	SCB-2019	Protein subunit	ug	30 ug + CpG/Alum	Perth, WA, Australia	Day 0/21	Live SARS-CoV-2 virus	MNT 50	717	213	2417	21	30 + AS03	NA	18-54	adult	0	prime	8	GMT/CI	10	10	10	Figure 5 (95% CI from Bingyi's data)
16	Richmond et al. 2021	NCT04405908	SCB-2019	Protein subunit	ug	30 ug + CpG/Alum	Perth, WA, Australia	Day 0/21	Live SARS-CoV-2 virus	MNT 50	717	213	2417	21	30 + AS03	NA	18-54	adult	21	prime	8	GMT/CI	87	35.5	213.8	Figure 5 (95% CI from Bingyi's data)
16	Richmond et al. 2021	NCT04405908	SCB-2019	Protein subunit	ug	30 ug + CpG/Alum	Perth, WA, Australia	Day 0/21	Live SARS-CoV-2 virus	MNT 50	717	213	2417	21	30 + AS03	NA	18-54	adult	35	prime	8	GMT/CI	3948	2325.1	6664.6	Figure 5 (95% CI from Bingyi's data)
16	Richmond et al. 2021	NCT04405908	SCB-2019	Protein subunit	ug	30 ug + CpG/Alum	Perth, WA, Australia	Day 0/21	Live SARS-CoV-2 virus	MNT 50	717	213	2417	21	30 + AS03	NA	18-54	adult	49	prime	8	GMT/CI	1522	551.1	4141.3	Figure 5 (95% CI from Bingyi's data)
16	Richmond et al. 2021	NCT04405908	SCB-2019	Protein subunit	ug	30 ug + CpG/Alum	Perth, WA, Australia	Day 0/21	Live SARS-CoV-2 virus	MNT 50	717	213	2417	21	30 + AS03	NA	55-75	elderly	0	prime	8	GMT/CI	10	10	10	Figure 5 (95% CI from Bingyi's data)
16	Richmond et al. 2021	NCT04405908	SCB-2019	Protein subunit	ug	30 ug + CpG/Alum	Perth, WA, Australia	Day 0/21	Live SARS-CoV-2 virus	MNT 50	717	213	2417	21	30 + AS03	NA	55-75	elderly	21	prime	8	GMT/CI	31	14.6	65.8	Figure 5 (95% CI from Bingyi's data)
16	Richmond et al. 2021	NCT04405908	SCB-2019	Protein subunit	ug	30 ug + CpG/Alum	Perth, WA, Australia	Day 0/21	Live SARS-CoV-2 virus	MNT 50	717	213	2417	21	30 + AS03	NA	55-75	elderly	35	prime	8	GMT/CI	1174	540.6	2585.8	Figure 5 (95% CI from Bingyi's data)
16	Richmond et al. 2021	NCT04405908	SCB-2019	Protein subunit	ug	30 ug + CpG/Alum	Perth, WA, Australia	Day 0/21	Live SARS-CoV-2 virus	MNT 50	717	213	2417	21	30 + AS03	NA	55-75	elderly	49	prime	8	GMT/CI	830	416.5	1658	Figure 5 (95% CI from Bingyi's data)
16	Richmond et al. 2021	NCT04405908	SCB-2019	Protein subunit	ug	30 ug + CpG/Alum	Perth, WA, Australia	Day 0/21	Live SARS-CoV-2 virus	MNT 50	717	213	2417	21	3 + CpG/Alum	0.1	18-54	adult	0	prime	8	GMT/CI	10	10	10	Figure 5 (95% CI from Bingyi's data)
16	Richmond et al. 2021	NCT04405908	SCB-2019	Protein subunit	ug	30 ug + CpG/Alum	Perth, WA, Australia	Day 0/21	Live SARS-CoV-2 virus	MNT 50	717	213	2417	21	3 + CpG/Alum	0.1	18-54	adult	21	prime	8	GMT/CI	12	12	12	Figure 5 (95% CI from Bingyi's data)
16	Richmond et al. 2021	NCT04405908	SCB-2019	Protein subunit	ug	30 ug + CpG/Alum	Perth, WA, Australia	Day 0/21	Live SARS-CoV-2 virus	MNT 50	717	213	2417	21	3 + CpG/Alum	0.1	18-54	adult	35	prime	8	GMT/CI	190	91.4	400.7	Figure 5 (95% CI from Bingyi's data)
16	Richmond et al. 2021	NCT04405908	SCB-2019	Protein subunit	ug	30 ug + CpG/Alum	Perth, WA, Australia	Day 0/21	Live SARS-CoV-2 virus	MNT 50	717	213	2417	21	3 + CpG/Alum	0.1	18-54	adult	49	prime	8	GMT/CI	207	71.1	595.4	Figure 5 (95% CI from Bingyi's data)
16	Richmond et al. 2021	NCT04405908	SCB-2019	Protein subunit	ug	30 ug + CpG/Alum	Perth, WA, Australia	Day 0/21	Live SARS-CoV-2 virus	MNT 50	717	213	2417	21	3 + CpG/Alum	0.1	55-75	elderly	0	prime	8	GMT/CI	11	11	11	Figure 5 (95% CI from Bingyi's data)
16	Richmond et al. 2021	NCT04405908	SCB-2019	Protein subunit	ug	30 ug + CpG/Alum	Perth, WA, Australia	Day 0/21	Live SARS-CoV-2 virus	MNT 50	717	213	2417	21	3 + CpG/Alum	0.1	55-75	elderly	21	prime	8	GMT/CI	11	11	11	Figure 5 (95% CI from Bingyi's data)
16	Richmond et al. 2021	NCT04405908	SCB-2019	Protein subunit	ug	30 ug + CpG/Alum	Perth, WA, Australia	Day 0/21	Live SARS-CoV-2 virus	MNT 50	717	213	2417	21	3 + CpG/Alum	0.1	55-75	elderly	35	prime	8	GMT/CI	123	54.8	280.3	Figure 5 (95% CI from Bingyi's data)
16	Richmond et al. 2021	NCT04405908	SCB-2019	Protein subunit	ug	30 ug + CpG/Alum	Perth, WA, Australia	Day 0/21	Live SARS-CoV-2 virus	MNT 50	717	213	2417	21	3 + CpG/Alum	0.1	55-75	elderly	49	prime	8	GMT/CI	48	14.6	157	Figure 5 (95% CI from Bingyi's data)
16	Richmond et al. 2021	NCT04405908	SCB-2019	Protein subunit	ug	30 ug + CpG/Alum	Perth, WA, Australia	Day 0/21	Live SARS-CoV-2 virus	MNT 50	717	213	2417	21	9 + CpG/Alum	0.3	18-54	adult	0	prime	8	GMT/CI	10	10	10	Figure 5 (95% CI from Bingyi's data)
16	Richmond et al. 2021	NCT04405908	SCB-2019	Protein subunit	ug	30 ug + CpG/Alum	Perth, WA, Australia	Day 0/21	Live SARS-CoV-2 virus	MNT 50	717	213	2417	21	9 + CpG/Alum	0.3	18-54	adult	21	prime	8	GMT/CI	26	10.9	62.1	Figure 5 (95% CI from Bingyi's data)
16	Richmond et al. 2021	NCT04405908	SCB-2019	Protein subunit	ug	30 ug + CpG/Alum	Perth, WA, Australia	Day 0/21	Live SARS-CoV-2 virus	MNT 50	717	213	2417	21	9 + CpG/Alum	0.3	18-54	adult	35	prime	8	GMT/CI	494	124.5	1953.9	Figure 5 (95% CI from Bingyi's data)
16	Richmond et al. 2021	NCT04405908	SCB-2019	Protein subunit	ug	30 ug + CpG/Alum	Perth, WA, Australia	Day 0/21	Live SARS-CoV-2 virus	MNT 50	717	213	2417	21	9 + CpG/Alum	0.3	18-54	adult	49	prime	8	GMT/CI	453	116.3	1756.9	Figure 5 (95% CI from Bingyi's data)
16	Richmond et al. 2021	NCT04405908	SCB-2019	Protein subunit	ug	30 ug + CpG/Alum	Perth, WA, Australia	Day 0/21	Live SARS-CoV-2 virus	MNT 50	717	213	2417	21	9 + CpG/Alum	0.3	55-75	elderly	0	prime	8	GMT/CI	10	10	10	Figure 5 (95% CI from Bingyi's data)
16	Richmond et al. 2021	NCT04405908	SCB-2019	Protein subunit	ug	30 ug + CpG/Alum	Perth, WA, Australia	Day 0/21	Live SARS-CoV-2 virus	MNT 50	717	213	2417	21	9 + CpG/Alum	0.3	55-75	elderly	21	prime	7	GMT/CI	10	10	10	Figure 5 (95% CI from Bingyi's data)
16	Richmond et al. 2021	NCT04405908	SCB-2019	Protein subunit	ug	30 ug + CpG/Alum	Perth, WA, Australia	Day 0/21	Live SARS-CoV-2 virus	MNT 50	717	213	2417	21	9 + CpG/Alum	0.3	55-75	elderly	35	prime	7	GMT/CI	263	61.5	1105	Figure 5 (95% CI from Bingyi's data)
16	Richmond et al. 2021	NCT04405908	SCB-2019	Protein subunit	ug	30 ug + CpG/Alum	Perth, WA, Australia	Day 0/21	Live SARS-CoV-2 virus	MNT 50	717	213	2417	21	9 + CpG/Alum	0.3	55-75	elderly	49	prime	7	GMT/CI	195	77.5	90.8	Figure 5 (95% CI from Bingyi's data)
16	Richmond et al. 2021	NCT04405908	SCB-2019	Protein subunit	ug	30 ug + CpG/Alum	Perth, WA, Australia	Day 0/21	Live SARS-CoV-2 virus	MNT 50	717	213	2417	21	30 + CpG/Alum	1	18-54	adult	0	prime	8	GMT/CI	11	11	11	Figure 5 (95% CI from Bingyi's data)
16	Richmond et al. 2021	NCT04405908	SCB-2019	Protein subunit	ug	30 ug + CpG/Alum	Perth, WA, Australia	Day 0/21	Live SARS-CoV-2 virus	MNT 50	717	213	2417	21	30 + CpG/Alum	1	18-54	adult	21	prime	8	GMT/CI	52	19.7	138.4	Figure 5 (95% CI from Bingyi's data)
16	Richmond et al. 2021	NCT04405908	SCB-2019	Protein subunit	ug	30 ug + CpG/Alum	Perth, WA, Australia	Day 0/21	Live SARS-CoV-2 virus	MNT 50	717	213	2417	21	30 + CpG/Alum	1	18-54	adult	35	prime	7	GMT/CI	1050	353.4	3136.9	Figure 5 (95% CI from Bingyi's data)
16	Richmond et al. 2021	NCT04405908	SCB-2019	Protein subunit	ug	30 ug + CpG/Alum	Perth, WA, Australia	Day 0/21	Live SARS-CoV-2 virus	MNT 50	717	213	2417	21	30 + CpG/Alum	1	18-54	adult	49	prime	7	GMT/CI	1159	396.8	3389	Figure 5 (95% CI from Bingyi's data)
16	Richmond et al. 2021	NCT04405908	SCB-2019	Protein subunit	ug	30 ug + CpG/Alum	Perth, WA, Australia	Day 0/21	Live SARS-CoV-2 virus	MNT 50	717	213	2417	21	30 + CpG/Alum	1	55-75	elderly	0	prime	8	GMT/CI	10	10	10	Figure 5 (95% CI from Bingyi's data)
16	Richmond et al. 2021	NCT04405908	SCB-2019	Protein subunit	ug	30 ug + CpG/Alum	Perth, WA, Australia	Day 0/21	Live SARS-CoV-2 virus	MNT 50	717	213	2417	21	30 + CpG/Alum	1	55-75	elderly	21	prime	8	GMT/CI	10	10	10	Figure 5 (95% CI from Bingyi's data)
16	Richmond et al. 2021	NCT04405908	SCB-2019	Protein subunit	ug	30 ug + CpG/Alum	Perth, WA, Australia	Day 0/21	Live SARS-CoV-2 virus	MNT 50	717	213	2417	21	30 + CpG/Alum	1	55-75	elderly	35	prime	8	GMT/CI	190	55.8	649.5	Figure 5 (95% CI from Bingyi's data)
16	Richmond et al. 2021	NCT04405908	SCB-2019	Protein subunit	ug	30 ug + CpG/Alum	Perth, WA, Australia	Day 0/21	Live SARS-CoV-2 virus	MNT 50	717	213	2417	21	30 + CpG/Alum	1	55-75	elderly	49	prime	8	GMT/CI	135	46.5	385.5	Figure 5 (95% CI from Bingyi's data)
17	Han et al. 2021 phase 1	NCT04551547	CoronaVac	Inactivated vaccine	ug	3	Henan, China	Day 0/28	Live SARS-CoV-2 virus	MNT 50	NA	NA	NA	NA	1.5	0.5	3-17	children	0	prime	27	GMT/CI	2	2	2	Supplementary Table 4-1
17	Han et al. 2021 phase 1	NCT04551547	CoronaVac	Inactivated vaccine	ug	3	Henan, China	Day 0/28	Live SARS-CoV-2 virus	MNT 50	NA	NA	NA	NA	1.5	0.5	3-17	children	28	prime	27	GMT/CI	8	5.6	11.4	Supplementary Table 4-1
17	Han et al. 2021 phase 1	NCT04551547	CoronaVac	Inactivated vaccine	ug	3	Henan, China	Day 0/28	Live SARS-CoV-2 virus	MNT 50	NA	NA	NA	NA	1.5	0.5	3-18	children	56	prime	27	GMT/CI	55	38.9	77.9	Supplementary Table 4-1
17	Han et al. 2021 phase 1	NCT04551547	CoronaVac	Inactivated vaccine	ug	3	Henan, China	Day 0/28	Live SARS-CoV-2 virus	MNT 50	NA	NA	NA	NA	1.5	0.5	3-5	children	56	prime	9	GMT/CI	71.9	38	136	Supplementary Table 4-3
17	Han et al. 2021 phase 1	NCT04551547	CoronaVac	Inactivated vaccine	ug	3	Henan, China	Day 0/28	Live SARS-CoV-2 virus	MNT 50	NA	NA	NA	NA	1.5	0.5	6-11	children	56	prime	9	GMT/CI	50.5	30.9	82.6	Supplementary Table 4-3
17	Han et al. 2021 phase 1	NCT04551547	CoronaVac	Inactivated vaccine	ug	3	Henan, China	Day 0/28	Live SARS-CoV-2 virus	MNT 50	NA	NA	NA	NA	1.5	0.5	12-17	children	56	prime	9	GMT/CI	45.9	19.2	109.8	Supplementary Table 4-3
17	Han et al. 2021 phase 1	NCT04551547	CoronaVac	Inactivated vaccine	ug	3	Henan, China	Day 0/28	Live SARS-CoV-2 virus	MNT 50	NA	NA	NA	NA	3	1	12-17	children	0	prime	26	GMT/CI	2	2	2	Supplementary Table 4-1
17	Han et al. 2021 phase 1	NCT04551547	CoronaVac	Inactivated vaccine	ug	3	Henan, China	Day 0/28	Live SARS-CoV-2 virus	MNT 50	NA	NA	NA	NA	3	1	12-17	children	28	prime	26	GMT/CI	14.1	10.4	19	Supplementary Table 4-1
17	Han et al. 2021 phase 1	NCT04551547	CoronaVac	Inactivated vaccine	ug	3	Henan, China	Day 0/28	Live SARS-CoV-2 virus	MNT 50	NA	NA	NA	NA	3	1	12-17	children	56	prime	26	GMT/CI	117.4	87.8	157	Supplementary Table 4-1
17	Han et al. 2021 phase 1	NCT04551547	CoronaVac	Inactivated vaccine	ug	3	Henan, China	Day 0/28	Live SARS-CoV-2 virus	MNT 50	NA	NA	NA	NA	3	1	3-5	children	56	prime	9	GMT/CI	212.6	132.2	342.1	Supplementary Table 4-3
17	Han et al. 2021 phase 1	NCT04551547	CoronaVac	Inactivated vaccine	ug	3	Henan, China	Day 0/28	Live SARS-CoV-2 virus	MNT 50	NA	NA	NA	NA	3	1	6-11	children	56	prime	9	GMT/CI	101.6	64	1161.2	Supplementary Table 4-3
17	Han et al. 2021 phase 1	NCT04551547	CoronaVac	Inactivated vaccine	ug	3	Henan, China	Day 0/28	Live SARS-CoV-2 virus	MNT 50	NA	NA	NA	NA	3	1	12-17	children	56	prime	8	GMT/CI	70.8	47.5	105.7	Supplementary Table 4-3
17	Han et al. 2021 phase 3	NCT04551547	CoronaVac	Inactivated vaccine	ug	3	Henan, China	Day 0/28	Live SARS-CoV-2 virus	MNT 50	NA	NA	NA	NA	1.5	0.5	12-17	children	0	prime	186	GMT/CI	2	2	2	Supplementary Table 4-2
17	Han et al. 2021 phase 3	NCT04551547	CoronaVac	Inactivated vaccine	ug	3	Henan, China	Day 0/28	Live SARS-CoV-2 virus	MNT 50	NA	NA	NA	NA	1.5	0.5	12-17	children	56	prime	186	GMT/CI	86.4	73.9	101	Supplementary Table 4-2
17	Han et al. 2021 phase 3	NCT04551547	CoronaVac	Inactivated vaccine	ug	3	Henan, China	Day 0/28	Live SARS-CoV-2 virus	MNT 50	NA	NA	NA	NA	1.5	0.5	3-5	children	56	prime	46	GMT/CI	94.1	71.2	124.2	Supplementary Table 4-3
17	Han et al. 2021 phase 3	NCT04551547	CoronaVac	Inactivated vaccine	ug	3	Henan, China	Day 0/28	Live SARS-CoV-2 virus	MNT 50	NA	NA	NA	NA	1.5	0.5	6-11	children	56	prime	69	GMT/CI	90.3	72.6	112.2	Supplementary Table 4-3
17	Han et al. 2021 phase 3	NCT04551547	CoronaVac	Inactivated vaccine	ug	3	Henan, China	Day 0/28	Live SARS-CoV-2 virus	MNT 50	NA	NA	NA	NA	1.5	0.5	12-17	children	56	prime	71	GMT/CI	78.3	57.5	106.6	Supplementary Table 4-3
17	Han et al. 2021 phase 3	NCT04551547	CoronaVac	Inactivated vaccine	ug	3	Henan, China	Day 0/28	Live SARS-CoV-2 virus	MNT 50	NA	NA	NA	NA	3	1	3-17	children	0	prime	180	GMT/CI	2	2	2	Supplementary Table 4-2
17	Han et al. 2021 phase 3	NCT04551547	CoronaVac	Inactivated vaccine	ug	3	Henan, China	Day 0/28	Live SARS-CoV-2 virus	MNT 50	NA	NA	NA	NA	3	1	3-17	children	56	prime	180	GMT/CI	142.2	124.7	162.1	Supplementary Table 4-2
17	Han et al. 2021 phase 3	NCT04551547	CoronaVac	Inactivated vaccine	ug	3	Henan, China	Day 0/28	Live SARS-CoV-2 virus	MNT 50	NA	NA	NA	NA	3	1	3-5	children	56	prime	45	GMT/CI	140.5	113.4	174	Supplementary Table 4-3
17	Han et al. 2021 phase 3	NCT04551547	CoronaVac	Inactivated vaccine	ug	3	Henan, China	Day 0/28	Live SARS-CoV-2 virus	MNT 50	NA	NA	NA	NA	3	1	6-11	children	56	prime	68	GMT/CI	139.7	112.7	173.1	Supplementary Table 4-3
17	Han et al. 2021 phase 3	NCT04551547	CoronaVac	Inactivated vaccine	ug	3	Henan, China	Day 0/28	Live SARS-CoV-2 virus	MNT 50	NA	NA	NA	NA	3	1	12-17	children	56	prime	67	GMT/CI	146	114.2	186.8	Supplementary Table 4-3
18	Li et al. 2021	NCT04523571	BNT162b1	mRNA	ug	30	Jiangsu Province, China	Day 0/21	Live SARS-CoV-2 virus	MNT 50	119.9	70.4	204.6	24	10	0.33	18-55	adult	0	prime	24	GMT/CI	5	5	5	Figure 2A (95% CI from Bingyi's data)
18	Li et al. 2021	NCT04523571	BNT162b1	mRNA	ug	30	Jiangsu Province, China	Day 0/21	Live SARS-CoV-2 virus	MNT 50	119.9	70.4	204.6	24	10	0.33	18-55	adult	7	prime	24	GMT/CI	5	5	5	Figure 2A (95% CI from Bingyi's data)
18	Li et al. 2021	NCT04523571	BNT162b1	mRNA	ug	30	Jiangsu Province, China	Day 0/21	Live SARS-CoV-2 virus	MNT 50	119.9	70.4	204.6	24	10	0.33	18-55	adult	21	prime	24	GMT/CI	18.9	11	33	Figure 2A (95% CI from Bingyi's data)
18	Li et al. 2021	NCT04523571	BNT162b1	mRNA	ug	30	Jiangsu Province, China	Day 0/21	Live SARS-CoV-2 virus	MNT 50	119.9	70.4	204.6	24	10	0.33	18-55	adult	28	prime	24	GMT/CI	56.6	32	101	Figure 2A (95% CI from Bingyi's data)
18	Li et al. 2021	NCT04523571	BNT162b1	mRNA	ug	30	Jiangsu Province, China	Day 0/21	Live SARS-CoV-2 virus	MNT 50	119.9	70.4	204.6	24	10	0.33	18-55	adult	42	prime	24	GMT/CI	232.9	163	359	Figure 2A (95% CI from Bingyi's data)
18	Li et al. 2021	NCT04523571	BNT162b1	mRNA	ug	30	Jiangsu Province, China	Day 0/21	Live SARS-CoV-2 virus	MNT 50	119.9	70.4	204.6	24	10	0.33	65-85	elderly	0	prime	24	GMT/CI	5	5	5	Figure 2A (95% CI from Bingyi's data)
18	Li et al. 2021	NCT04523571	BNT162b1	mRNA	ug	30	Jiangsu Province, China	Day 0/21	Live SARS-CoV-2 virus	MNT 50	119.9	70.4	204.6	24	10	0.33	65-85	elderly	21	prime	24	GMT/CI	7	5	10	Figure 2A (95% CI from Bingyi's data)
18	Li et al. 2021	NCT04523571	BNT162b1	mRNA	ug	30	Jiangsu Province, China	Day 0/21	Live SARS-CoV-2 virus	MNT 50	119.9	70.4	204.6	24	10	0.33	65-85	elderly	28	prime	24	GMT/CI	14.4	9	24	Figure 2A (95% CI from Bingyi's data)
18	Li et al. 2021	NCT04523571	BNT162b1	mRNA	ug	30	Jiangsu Province, China	Day 0/21	Live SARS-CoV-2 virus	MNT 50	119.9	70.4	204.6	24	10	0.33	65-85	elderly	42	prime	24	GMT/CI	80	50	131	Figure 2A (95% CI from Bingyi's data)
18	Li et al. 2021	NCT04523571	BNT162b1	mRNA	ug	30	Jiangsu Province, China	Day 0/21	Live SARS-CoV-2 virus	MNT 50	119.9	70.4	204.6	24	30	1	18-55	adult	0	prime	24	GMT/CI	5	5	5	Figure 2A (95% CI from Bingyi's data)
18	Li et al. 2021	NCT04523571	BNT162b1	mRNA	ug	30	Jiangsu Province, China	Day 0/21	Live SARS-CoV-2 virus	MNT 50	119.9	70.4	204.6	24	30	1	18-55	adult	7	prime	24	GMT/CI	5	5	5	Figure 2A (95% CI from Bingyi's data)
18	Li et al. 2021	NCT04523571	BNT162b1	mRNA	ug	30	Jiangsu Province, China	Day 0/21	Live SARS-CoV-2 virus	MNT 50	119.9	70.4	204.6	24	30	1	18-55	adult	21	prime	24	GMT/CI	14.6	10	22	Figure 2A (95% CI from Bingyi's data)
18	Li et al. 2021	NCT04523571	BNT162b1	mRNA	ug	30	Jiangsu Province, China	Day 0/21	Live SARS-CoV-2 virus	MNT 50	119.9	70.4	204.6	24	30	1	18-55	adult	28	prime	24	GMT/CI	119.9	81	173	Figure 2A (95% CI from Bingyi's data)
18	Li et al. 2021	NCT04523571	BNT162b1	mRNA	ug	30	Jiangsu Province, China	Day 0/21	Live SARS-CoV-2 virus	MNT 50	119.9	70.4	204.6	24	30	1	18-55	adult	42	prime	24	GMT/CI	254	185	349	Figure 2A (95% CI from Bingyi's data)
18	Li et al. 2021	NCT04523571	BNT162b1	mRNA	ug	30	Jiangsu Province, China	Day 0/21	Live SARS-CoV-2 virus	MNT 50	119.9	70.4	204.6	24	30	1	65-85	elderly	0	prime	24	GMT/CI	5	5	5	Figure 2A (95% CI from Bingyi's data)
18	Li et al. 2021	NCT04523571	BNT162b1	mRNA	ug	30	Jiangsu Province, China	Day 0/21	Live SARS-CoV-2 virus	MNT 50	119.9	70.4	204.6	24	30	1	65-85	elderly	21	prime	24	GMT/CI	11	7	16	Figure 2A (95% CI from Bingyi's data)
18	Li et al. 2021	NCT04523571	BNT162b1	mRNA	ug	30	Jiangsu Province, China	Day 0/21	Live SARS-CoV-2 virus	MNT 50	119.9	70.4	204.6	24	30	1	65-85	elderly	28	prime	24	GMT/CI	49.4	26	92	Figure 2A (95% CI from Bingyi's data)
18	Li et al. 2021	NCT04523571	BNT162b1	mRNA	ug	30	Jiangsu Province, China	Day 0/21	Live SARS-CoV-2 virus	MNT 50	119.9	70.4	204.6	24	30	1	65-85	elderly	42	prime	24	GMT/CI	160	96	263	Figure 2A (95% CI from Bingyi's data)
19	Ward et al. 2021	NCT04450004	CoVLP	Virus-like particle	Virus-like particle	3.75 ug + AS03	Quebec, Canada	Day 0/21	Pseudo virus	PsVNA IC50	199.8	108.5	364.3	35	3.75	NA	18-55	adult	0	prime	20	GMT/CI	5	5	5	Table S12
19	Ward et al. 2021	NCT04450004	CoVLP	Virus-like particle	Virus-like particle	3.75 ug + AS03	Quebec, Canada	Day 0/21	Pseudo virus	PsVNA IC50	199.8	108.5	364.3	35	3.75	NA	18-55	adult	21	prime	20	GMT/CI	5	3.2	7.7	Table S12
19	Ward et al. 2021	NCT04450004	CoVLP	Virus-like particle	Virus-like particle	3.75 ug + AS03	Quebec, Canada	Day 0/21	Pseudo virus	PsVNA IC50	199.8	108.5	364.3	35	3.75	NA	18-55	adult	42	prime	20	GMT/CI	7.9	4.7	13.2	Table S12
19	Ward et al. 2021	NCT04450004	CoVLP	Virus-like particle	Virus-like particle	3.75 ug + AS03	Quebec, Canada	Day 0/21	Pseudo virus	PsVNA IC50	199.8	108.5	364.3	35	3.75 + CpG 1018	NA	18-55	adult	0	prime	20	GMT/CI	5	5	5	Table S12
19	Ward et al. 2021	NCT04450004	CoVLP	Virus-like particle	Virus-like particle	3.75 ug + AS03	Quebec, Canada	Day 0/21	Pseudo virus	PsVNA IC50	199.8	108.5	364.3	35	3.75 + CpG 1018	NA	18-55	adult	21	prime	20	GMT/CI	5.4	3.5	8.3	Table S12
19	Ward et al. 2021	NCT04450004	CoVLP	Virus-like particle	Virus-like particle	3.75 ug + AS03	Quebec, Canada	Day 0/21	Pseudo virus	PsVNA IC50	199.8	108.5	364.3	35	3.75 + CpG 1018	NA	18-55	adult	42	prime	19	GMT/CI	71.3	42	121.2	Table S12
19	Ward et al. 2021	NCT04450004	CoVLP	Virus-like particle	Virus-like particle	3.75 ug + AS03	Quebec, Canada	Day 0/21	Pseudo virus	PsVNA IC50	199.8	108.5	364.3	35	3.75 + AS03	1	18-55	adult	0	prime	20	GMT/CI	5	5	5	Table S12
19	Ward et al. 2021	NCT04450004	CoVLP	Virus-like particle	Virus-like particle	3.75 ug + AS03	Quebec, Canada	Day 0/21	Pseudo virus	PsVNA IC50	199.8	108.5	364.3	35	3.75 + AS03	1	18-55	adult	21	prime	20	GMT/CI	41.6	27	64.1	Table S12
19	Ward et al. 2021	NCT04450004	CoVLP	Virus-like particle	Virus-like particle	3.75 ug + AS03	Quebec, Canada	Day 0/21	Pseudo virus	PsVNA IC50	199.8	108.5	364.3	35	3.75 + AS03	1	18-55	adult	42	prime	18	GMT/CI	2118.3	1228.7	3651.9	Table S12
19	Ward et al. 2021	NCT04450004	CoVLP	Virus-like particle	Virus-like particle	3.75 ug + AS03	Quebec, Canada	Day 0/21	Pseudo virus	PsVNA IC50	199.8	108.5	364.3	35	7.5	NA	18-55	adult	0	prime	20	GMT/CI	5	5	5	Table S12
19	Ward et al. 2021	NCT04450004	CoVLP	Virus-like particle	Virus-like particle	3.75 ug + AS03	Quebec, Canada	Day 0/21	Pseudo virus	PsVNA IC50	199.8	108.5	364.3	35	7.5	NA	18-55	adult	21	prime	20	GMT/CI	5	3.2	7.7	Table S12
19	Ward et al. 2021	NCT04450004	CoVLP	Virus-like particle	Virus-like particle	3.75 ug + AS03	Quebec, Canada	Day 0/21	Pseudo virus	PsVNA IC50	199.8	108.5	364.3	35	7.5	NA	18-55	adult	42	prime	20	GMT/CI	9.8	5.9	16.5	Table S12
19	Ward et al. 2021	NCT04450004	CoVLP	Virus-like particle	Virus-like particle	3.75 ug + AS03	Quebec, Canada	Day 0/21	Pseudo virus	PsVNA IC50	199.8	108.5	364.3	35	7.5 + CpG 1018	NA	18-55	adult	0	prime	20	GMT/CI	5	5	5	Table S12
19	Ward et al. 2021	NCT04450004	CoVLP	Virus-like particle	Virus-like particle	3.75 ug + AS03	Quebec, Canada	Day 0/21	Pseudo virus	PsVNA IC50	199.8	108.5	364.3	35	7.5 + CpG 1018	NA	18-55	adult	21	prime	19	GMT/CI	5.7	3.6	8.8	Table S12
19	Ward et al. 2021	NCT04450004	CoVLP	Virus-like particle	Virus-like particle	3.75 ug + AS03	Quebec, Canada	Day 0/21	Pseudo virus	PsVNA IC50	199.8	108.5	364.3	35	7.5 + CpG 1018	NA	18-55	adult	42	prime	19	GMT/CI	112.2	66	190.6	Table S12
19	Ward et al. 2021	NCT04450004	CoVLP	Virus-like particle	Virus-like particle	3.75 ug + AS03	Quebec, Canada	Day 0/21	Pseudo virus	PsVNA IC50	199.8	108.5	364.3	35	7.5 + AS03	2	18-55	adult	0	prime	20	GMT/CI	5	5	5	Table S12
19	Ward et al. 2021	NCT04450004	CoVLP	Virus-like particle	Virus-like particle	3.75 ug + AS03	Quebec, Canada	Day 0/21	Pseudo virus	PsVNA IC50	199.8	108.5	364.3	35	7.5 + AS03	2	18-55	adult	21	prime	19	GMT/CI	37.8	24.3	58.9	Table S12
19	Ward et al. 2021	NCT04450004	CoVLP	Virus-like particle	Virus-like particle	3.75 ug + AS03	Quebec, Canada	Day 0/21	Pseudo virus	PsVNA IC50	199.8	108.5	364.3	35	7.5 + AS03	2	18-55	adult	42	prime	20	GMT/CI	1883.8	1123.7	3158.1	Table S12
19	Ward et al. 2021	NCT04450004	CoVLP	Virus-like particle	Virus-like particle	3.75 ug + AS03	Quebec, Canada	Day 0/21	Pseudo virus	PsVNA IC50	199.8	108.5	364.3	35	15	NA	18-55	adult	0	prime	20	GMT/CI	5	5	5	Table S12
19	Ward et al. 2021	NCT04450004	CoVLP	Virus-like particle	Virus-like particle	3.75 ug + AS03	Quebec, Canada	Day 0/21	Pseudo virus	PsVNA IC50	199.8	108.5	364.3	35	15	NA	18-55	adult	21	prime	19	GMT/CI	5	3.2	7.8	Table S12
19	Ward et al. 2021	NCT04450004	CoVLP	Virus-like particle	Virus-like particle	3.75 ug + AS03	Quebec, Canada	Day 0/21	Pseudo virus	PsVNA IC50	199.8	108.5	364.3	35	15	NA	18-55	adult	42	prime	20	GMT/CI	11.2	6.7	18.7	Table S12
19	Ward et al. 2021	NCT04450004	CoVLP	Virus-like particle	Virus-like particle	3.75 ug + AS03	Quebec, Canada	Day 0/21	Pseudo virus	PsVNA IC50	199.8	108.5	364.3	35	15 + CpG 1018	NA	18-55	adult	0	prime	20	GMT/CI	5	5	5	Table S12
19	Ward et al. 2021	NCT04450004	CoVLP	Virus-like particle	Virus-like particle	3.75 ug + AS03	Quebec, Canada	Day 0/21	Pseudo virus	PsVNA IC50	199.8	108.5	364.3	35	15 + CpG 1018	NA	18-55	adult	21	prime	18	GMT/CI	5.5	3.5	8.7	Table S12
19	Ward et al. 2021	NCT04450004	CoVLP	Virus-like particle	Virus-like particle	3.75 ug + AS03	Quebec, Canada	Day 0/21	Pseudo virus	PsVNA IC50	199.8	108.5	364.3	35	15 + CpG 1018	NA	18-55	adult	42	prime	16	GMT/CI	118.1	66.3	210.5	Table S12
19	Ward et al. 2021	NCT04450004	CoVLP	Virus-like particle	Virus-like particle	3.75 ug + AS03	Quebec, Canada	Day 0/21	Pseudo virus	PsVNA IC50	199.8	108.5	364.3	35	15 + AS03	4	18-55	adult	0	prime	20	GMT/CI	5	5	5	Table S12
19	Ward et al. 2021	NCT04450004	CoVLP	Virus-like particle	Virus-like particle	3.75 ug + AS03	Quebec, Canada	Day 0/21	Pseudo virus	PsVNA IC50	199.8	108.5	364.3	35	15 + AS03	4	18-55	adult	21	prime	20	GMT/CI	23.6	15.3	36.4	Table S12
19	Ward et al. 2021	NCT04450004	CoVLP	Virus-like particle	Virus-like particle	3.75 ug + AS03	Quebec, Canada	Day 0/21	Pseudo virus	PsVNA IC50	199.8	108.5	364.3	35	15 + AS03	4	18-55	adult	42	prime	20	GMT/CI	1200.9	716.3	2013.2	Table S12
19	Ward et al. 2021	NCT04450004	CoVLP	Virus-like particle	Virus-like particle	3.75 ug + AS03	Quebec, Canada	Day 0/21	Live SARS-CoV-2 virus	PRNT 50	58.3	35.1	96.8	35	3.75	NA	18-55	adult	0	prime	20	GMT/CI	5.2	4.8	5.6	Table S13
19	Ward et al. 2021	NCT04450004	CoVLP	Virus-like particle	Virus-like particle	3.75 ug + AS03	Quebec, Canada	Day 0/21	Live SARS-CoV-2 virus	PRNT 50	58.3	35.1	96.8	35	3.75	NA	18-55	adult	21	prime	20	GMT/CI	5.5	4.7	6.5	Table S13
19	Ward et al. 2021	NCT04450004	CoVLP	Virus-like particle	Virus-like particle	3.75 ug + AS03	Quebec, Canada	Day 0/21	Live SARS-CoV-2 virus	PRNT 50	58.3	35.1	96.8	35	3.75	NA	18-55	adult	42	prime	20	GMT/CI	7.2	5.3	9.7	Table S13
19	Ward et al. 2021	NCT04450004	CoVLP	Virus-like particle	Virus-like particle	3.75 ug + AS03	Quebec, Canada	Day 0/21	Live SARS-CoV-2 virus	PRNT 50	58.3	35.1	96.8	35	3.75 + CpG 1018	NA	18-55	adult	0	prime	20	GMT/CI	5.2	4.8	5.6	Table S13
19	Ward et al. 2021	NCT04450004	CoVLP	Virus-like particle	Virus-like particle	3.75 ug + AS03	Quebec, Canada	Day 0/21	Live SARS-CoV-2 virus	PRNT 50	58.3	35.1	96.8	35	3.75 + CpG 1018	NA	18-55	adult	21	prime	20	GMT/CI	6.8	5.2	8.9	Table S13
19	Ward et al. 2021	NCT04450004	CoVLP	Virus-like particle	Virus-like particle	3.75 ug + AS03	Quebec, Canada	Day 0/21	Live SARS-CoV-2 virus	PRNT 50	58.3	35.1	96.8	35	3.75 + CpG 1018	NA	18-55	adult	42	prime	20	GMT/CI	56.6	26.8	119.5	Table S13
19	Ward et al. 2021	NCT04450004	CoVLP	Virus-like particle	Virus-like particle	3.75 ug + AS03	Quebec, Canada	Day 0/21	Live SARS-CoV-2 virus	PRNT 50	58.3	35.1	96.8	35	3.75 + AS03	1	18-55	adult	0	prime	20	GMT/CI	5	5	5	Table S13
19	Ward et al. 2021	NCT04450004	CoVLP	Virus-like particle	Virus-like particle	3.75 ug + AS03	Quebec, Canada	Day 0/21	Live SARS-CoV-2 virus	PRNT 50	58.3	35.1	96.8	35	3.75 + AS03	1	18-55	adult	21	prime	20	GMT/CI	29.3	17.3	49.7	Table S13
19	Ward et al. 2021	NCT04450004	CoVLP	Virus-like particle	Virus-like particle	3.75 ug + AS03	Quebec, Canada	Day 0/21	Live SARS-CoV-2 virus	PRNT 50	58.3	35.1	96.8	35	3.75 + AS03	1	18-55	adult	42	prime	19	GMT/CI	811.3	496	1327	Table S13
19	Ward et al. 2021	NCT04450004	CoVLP	Virus-like particle	Virus-like particle	3.75 ug + AS03	Quebec, Canada	Day 0/21	Live SARS-CoV-2 virus	PRNT 50	58.3	35.1	96.8	35	7.5	NA	18-55	adult	0	prime	20	GMT/CI	5.5	4.9	6.2	Table S13
19	Ward et al. 2021	NCT04450004	CoVLP	Virus-like particle	Virus-like particle	3.75 ug + AS03	Quebec, Canada	Day 0/21	Live SARS-CoV-2 virus	PRNT 50	58.3	35.1	96.8	35	7.5	NA	18-55	adult	21	prime	20	GMT/CI	6.2	4.6	8.3	Table S13
19	Ward et al. 2021	NCT04450004	CoVLP	Virus-like particle	Virus-like particle	3.75 ug + AS03	Quebec, Canada	Day 0/21	Live SARS-CoV-2 virus	PRNT 50	58.3	35.1	96.8	35	7.5	NA	18-55	adult	42	prime	20	GMT/CI	27.3	13.1	57.2	Table S13
19	Ward et al. 2021	NCT04450004	CoVLP	Virus-like particle	Virus-like particle	3.75 ug + AS03	Quebec, Canada	Day 0/21	Live SARS-CoV-2 virus	PRNT 50	58.3	35.1	96.8	35	7.5 + CpG 1018	NA	18-55	adult	0	prime	20	GMT/CI	5.2	4.8	5.6	Table S13
19	Ward et al. 2021	NCT04450004	CoVLP	Virus-like particle	Virus-like particle	3.75 ug + AS03	Quebec, Canada	Day 0/21	Live SARS-CoV-2 virus	PRNT 50	58.3	35.1	96.8	35	7.5 + CpG 1018	NA	18-55	adult	21	prime	20	GMT/CI	6.8	5.2	8.9	Table S13
19	Ward et al. 2021	NCT04450004	CoVLP	Virus-like particle	Virus-like particle	3.75 ug + AS03	Quebec, Canada	Day 0/21	Live SARS-CoV-2 virus	PRNT 50	58.3	35.1	96.8	35	7.5 + CpG 1018	NA	18-55	adult	42	prime	20	GMT/CI	157.3	84.3	293.4	Table S13
19	Ward et al. 2021	NCT04450004	CoVLP	Virus-like particle	Virus-like particle	3.75 ug + AS03	Quebec, Canada	Day 0/21	Live SARS-CoV-2 virus	PRNT 50	58.3	35.1	96.8	35	7.5 + AS03	2	18-55	adult	0	prime	20	GMT/CI	5.4	4.9	5.9	Table S13
19	Ward et al. 2021	NCT04450004	CoVLP	Virus-like particle	Virus-like particle	3.75 ug + AS03	Quebec, Canada	Day 0/21	Live SARS-CoV-2 virus	PRNT 50	58.3	35.1	96.8	35	7.5 + AS03	2	18-55	adult	21	prime	20	GMT/CI	29.8	16.9	52.7	Table S13
19	Ward et al. 2021	NCT04450004	CoVLP	Virus-like particle	Virus-like particle	3.75 ug + AS03	Quebec, Canada	Day 0/21	Live SARS-CoV-2 virus	PRNT 50	58.3	35.1	96.8	35	7.5 + AS03	2	18-55	adult	42	prime	20	GMT/CI	1325	962.6	1824	Table S13
19	Ward et al. 2021	NCT04450004	CoVLP	Virus-like particle	Virus-like particle	3.75 ug + AS03	Quebec, Canada	Day 0/21	Live SARS-CoV-2 virus	PRNT 50	58.3	35.1	96.8	35	15	NA	18-55	adult	0	prime	20	GMT/CI	5.2	4.8	5.6	Table S13
19	Ward et al. 2021	NCT04450004	CoVLP	Virus-like particle	Virus-like particle	3.75 ug + AS03	Quebec, Canada	Day 0/21	Live SARS-CoV-2 virus	PRNT 50	58.3	35.1	96.8	35	15	NA	18-55	adult	21	prime	20	GMT/CI	5.4	4.9	5.9	Table S13
19	Ward et al. 2021	NCT04450004	CoVLP	Virus-like particle	Virus-like particle	3.75 ug + AS03	Quebec, Canada	Day 0/21	Live SARS-CoV-2 virus	PRNT 50	58.3	35.1	96.8	35	15	NA	18-55	adult	42	prime	20	GMT/CI	33.6	14.7	77.1	Table S13
19	Ward et al. 2021	NCT04450004	CoVLP	Virus-like particle	Virus-like particle	3.75 ug + AS03	Quebec, Canada	Day 0/21	Live SARS-CoV-2 virus	PRNT 50	58.3	35.1	96.8	35	15 + CpG 1018	NA	18-55	adult	0	prime	20	GMT/CI	5.2	4.8	5.6	Table S13
19	Ward et al. 2021	NCT04450004	CoVLP	Virus-like particle	Virus-like particle	3.75 ug + AS03	Quebec, Canada	Day 0/21	Live SARS-CoV-2 virus	PRNT 50	58.3	35.1	96.8	35	15 + CpG 1018	NA	18-55	adult	21	prime	19	GMT/CI	6.6	5.2	8.4	Table S13
19	Ward et al. 2021	NCT04450004	CoVLP	Virus-like particle	Virus-like particle	3.75 ug + AS03	Quebec, Canada	Day 0/21	Live SARS-CoV-2 virus	PRNT 50	58.3	35.1	96.8	35	15 + CpG 1018	NA	18-55	adult	42	prime	18	GMT/CI	156.9	74.6	330.3	Table S13
19	Ward et al. 2021	NCT04450004	CoVLP	Virus-like particle	Virus-like particle	3.75 ug + AS03	Quebec, Canada	Day 0/21	Live SARS-CoV-2 virus	PRNT 50	58.3	35.1	96.8	35	15 + AS03	4	18-55	adult	0	prime	20	GMT/CI	5.4	4.6	6.2	Table S13
19	Ward et al. 2021	NCT04450004	CoVLP	Virus-like particle	Virus-like particle	3.75 ug + AS03	Quebec, Canada	Day 0/21	Live SARS-CoV-2 virus	PRNT 50	58.3	35.1	96.8	35	15 + AS03	4	18-55	adult	21	prime	20	GMT/CI	21.1	11.6	38.4	Table S13
19	Ward et al. 2021	NCT04450004	CoVLP	Virus-like particle	Virus-like particle	3.75 ug + AS03	Quebec, Canada	Day 0/21	Live SARS-CoV-2 virus	PRNT 50	58.3	35.1	96.8	35	15 + AS03	4	18-55	adult	42	prime	20	GMT/CI	937	592.4	1482	Table S13
20	Zhang et al. 2021	ChiCTR2100045108	V-01	Protein subunit	ug	25	Gaozhou, China	Day 0/21	Live SARS-CoV-2 virus	MNT 50	NA	NA	NA	NA	10	0.4	18-59	adult	0	prime	24	GMT/CI	5	5	5	Table S1
20	Zhang et al. 2021	ChiCTR2100045108	V-01	Protein subunit	ug	25	Gaozhou, China	Day 0/21	Live SARS-CoV-2 virus	MNT 50	NA	NA	NA	NA	10	0.4	18-59	adult	21	prime	24	GMT/CI	22	13	37	Table S3
20	Zhang et al. 2021	ChiCTR2100045108	V-01	Protein subunit	ug	25	Gaozhou, China	Day 0/21	Live SARS-CoV-2 virus	MNT 50	NA	NA	NA	NA	10	0.4	18-59	adult	28	prime	24	GMT/CI	34.9	23.1	52.8	Table S3
20	Zhang et al. 2021	ChiCTR2100045108	V-01	Protein subunit	ug	25	Gaozhou, China	Day 0/21	Live SARS-CoV-2 virus	MNT 50	NA	NA	NA	NA	10	0.4	18-59	adult	35	prime	24	GMT/CI	116.1	88.9	151.7	Table S3
20	Zhang et al. 2021	ChiCTR2100045108	V-01	Protein subunit	ug	25	Gaozhou, China	Day 0/21	Live SARS-CoV-2 virus	MNT 50	NA	NA	NA	NA	10	0.4	18-59	adult	49	prime	24	GMT/CI	112.2	82.3	153	Table S3
20	Zhang et al. 2021	ChiCTR2100045108	V-01	Protein subunit	ug	25	Gaozhou, China	Day 0/21	Live SARS-CoV-2 virus	MNT 50	NA	NA	NA	NA	10	0.4	>=60	elderly	0	prime	20	GMT/CI	5	5	5	Table S1
20	Zhang et al. 2021	ChiCTR2100045108	V-01	Protein subunit	ug	25	Gaozhou, China	Day 0/21	Live SARS-CoV-2 virus	MNT 50	NA	NA	NA	NA	10	0.4	>=60	elderly	21	prime	20	GMT/CI	10.3	6.4	16.7	Table S3
20	Zhang et al. 2021	ChiCTR2100045108	V-01	Protein subunit	ug	25	Gaozhou, China	Day 0/21	Live SARS-CoV-2 virus	MNT 50	NA	NA	NA	NA	10	0.4	>=60	elderly	28	prime	20	GMT/CI	27.8	15.4	50	Table S3
20	Zhang et al. 2021	ChiCTR2100045108	V-01	Protein subunit	ug	25	Gaozhou, China	Day 0/21	Live SARS-CoV-2 virus	MNT 50	NA	NA	NA	NA	10	0.4	>=60	elderly	35	prime	20	GMT/CI	113.4	65.9	195.3	Table S3
20	Zhang et al. 2021	ChiCTR2100045108	V-01	Protein subunit	ug	25	Gaozhou, China	Day 0/21	Live SARS-CoV-2 virus	MNT 50	NA	NA	NA	NA	10	0.4	>=60	elderly	49	prime	20	GMT/CI	126.9	73.6	218.8	Table S3
20	Zhang et al. 2021	ChiCTR2100045108	V-01	Protein subunit	ug	25	Gaozhou, China	Day 0/21	Live SARS-CoV-2 virus	MNT 50	NA	NA	NA	NA	25	1	18-59	adult	0	prime	23	GMT/CI	5	5	5	Table S1
20	Zhang et al. 2021	ChiCTR2100045108	V-01	Protein subunit	ug	25	Gaozhou, China	Day 0/21	Live SARS-CoV-2 virus	MNT 50	NA	NA	NA	NA	25	1	18-59	adult	21	prime	23	GMT/CI	13.9	8.9	21.6	Table S3
20	Zhang et al. 2021	ChiCTR2100045108	V-01	Protein subunit	ug	25	Gaozhou, China	Day 0/21	Live SARS-CoV-2 virus	MNT 50	NA	NA	NA	NA	25	1	18-59	adult	28	prime	23	GMT/CI	28.6	16.6	49.2	Table S3
20	Zhang et al. 2021	ChiCTR2100045108	V-01	Protein subunit	ug	25	Gaozhou, China	Day 0/21	Live SARS-CoV-2 virus	MNT 50	NA	NA	NA	NA	25	1	18-59	adult	35	prime	23	GMT/CI	64	38.9	105.1	Table S3
20	Zhang et al. 2021	ChiCTR2100045108	V-01	Protein subunit	ug	25	Gaozhou, China	Day 0/21	Live SARS-CoV-2 virus	MNT 50	NA	NA	NA	NA	25	1	18-59	adult	49	prime	23	GMT/CI	71.6	43.6	117.5	Table S3
20	Zhang et al. 2021	ChiCTR2100045108	V-01	Protein subunit	ug	25	Gaozhou, China	Day 0/21	Live SARS-CoV-2 virus	MNT 50	NA	NA	NA	NA	25	1	>=60	elderly	0	prime	24	GMT/CI	5	5	5	Table S1
20	Zhang et al. 2021	ChiCTR2100045108	V-01	Protein subunit	ug	25	Gaozhou, China	Day 0/21	Live SARS-CoV-2 virus	MNT 50	NA	NA	NA	NA	25	1	>=60	elderly	21	prime	24	GMT/CI	11.6	7.5	17.8	Table S3
20	Zhang et al. 2021	ChiCTR2100045108	V-01	Protein subunit	ug	25	Gaozhou, China	Day 0/21	Live SARS-CoV-2 virus	MNT 50	NA	NA	NA	NA	25	1	>=60	elderly	28	prime	24	GMT/CI	24	13.8	41.5	Table S3
20	Zhang et al. 2021	ChiCTR2100045108	V-01	Protein subunit	ug	25	Gaozhou, China	Day 0/21	Live SARS-CoV-2 virus	MNT 50	NA	NA	NA	NA	25	1	>=60	elderly	35	prime	24	GMT/CI	65.2	38.1	111.4	Table S3
20	Zhang et al. 2021	ChiCTR2100045108	V-01	Protein subunit	ug	25	Gaozhou, China	Day 0/21	Live SARS-CoV-2 virus	MNT 50	NA	NA	NA	NA	25	1	>=60	elderly	49	prime	24	GMT/CI	89.9	53.3	151.6	Table S3
20	Zhang et al. 2021	ChiCTR2100045108	V-01	Protein subunit	ug	25	Gaozhou, China	Day 0/21	Live SARS-CoV-2 virus	MNT 50	NA	NA	NA	NA	50	2	18-59	adult	0	prime	24	GMT/CI	5	5	5	Table S1
20	Zhang et al. 2021	ChiCTR2100045108	V-01	Protein subunit	ug	25	Gaozhou, China	Day 0/21	Live SARS-CoV-2 virus	MNT 50	NA	NA	NA	NA	50	2	18-59	adult	21	prime	24	GMT/CI	36.2	21.2	61.8	Table S3
20	Zhang et al. 2021	ChiCTR2100045108	V-01	Protein subunit	ug	25	Gaozhou, China	Day 0/21	Live SARS-CoV-2 virus	MNT 50	NA	NA	NA	NA	50	2	18-59	adult	28	prime	24	GMT/CI	117.6	66.5	207.9	Table S3
20	Zhang et al. 2021	ChiCTR2100045108	V-01	Protein subunit	ug	25	Gaozhou, China	Day 0/21	Live SARS-CoV-2 virus	MNT 50	NA	NA	NA	NA	50	2	18-59	adult	35	prime	24	GMT/CI	194.2	126.7	297.7	Table S3
20	Zhang et al. 2021	ChiCTR2100045108	V-01	Protein subunit	ug	25	Gaozhou, China	Day 0/21	Live SARS-CoV-2 virus	MNT 50	NA	NA	NA	NA	50	2	18-59	adult	49	prime	24	GMT/CI	154.2	99.5	239.1	Table S3
20	Zhang et al. 2021	ChiCTR2100045108	V-01	Protein subunit	ug	25	Gaozhou, China	Day 0/21	Live SARS-CoV-2 virus	MNT 50	NA	NA	NA	NA	50	2	>=60	elderly	0	prime	24	GMT/CI	5	5	5	Table S1
20	Zhang et al. 2021	ChiCTR2100045108	V-01	Protein subunit	ug	25	Gaozhou, China	Day 0/21	Live SARS-CoV-2 virus	MNT 50	NA	NA	NA	NA	50	2	>=60	elderly	21	prime	24	GMT/CI	16.2	9.7	26.9	Table S3
20	Zhang et al. 2021	ChiCTR2100045108	V-01	Protein subunit	ug	25	Gaozhou, China	Day 0/21	Live SARS-CoV-2 virus	MNT 50	NA	NA	NA	NA	50	2	>=60	elderly	28	prime	24	GMT/CI	31.3	18.4	53.2	Table S3
20	Zhang et al. 2021	ChiCTR2100045108	V-01	Protein subunit	ug	25	Gaozhou, China	Day 0/21	Live SARS-CoV-2 virus	MNT 50	NA	NA	NA	NA	50	2	>=60	elderly	35	prime	24	GMT/CI	63.8	41.3	98.6	Table S3
20	Zhang et al. 2021	ChiCTR2100045108	V-01	Protein subunit	ug	25	Gaozhou, China	Day 0/21	Live SARS-CoV-2 virus	MNT 50	NA	NA	NA	NA	50	2	>=60	elderly	49	prime	24	GMT/CI	87.7	57.2	134.6	Table S3
21	Wu et al. 2021	NCT04552366	Ad5-nCoV	Non-replicating viral vector	10^10 viral particle	5	Wuhan, China	Day 0	Live SARS-CoV-2 virus	PRNT 50	NA	NA	NA	NA	5	1	18-100 (total)	adult	0	prime	26	GMT/CI	4	4	4	Table S5
21	Wu et al. 2021	NCT04552366	Ad5-nCoV	Non-replicating viral vector	10^10 viral particle	5	Wuhan, China	Day 0	Live SARS-CoV-2 virus	PRNT 50	NA	NA	NA	NA	5	1	18-100 (total)	adult	14	prime	26	GMT/CI	65	39	117	Table S7
21	Wu et al. 2021	NCT04552366	Ad5-nCoV	Non-replicating viral vector	10^10 viral particle	5	Wuhan, China	Day 0	Live SARS-CoV-2 virus	PRNT 50	NA	NA	NA	NA	5	1	18-100 (total)	adult	28	prime	26	GMT/CI	95	61	147	Table S7
21	Wu et al. 2021	NCT04552366	Ad5-nCoV	Non-replicating viral vector	10^10 viral particle	5	Wuhan, China	Day 0	Live SARS-CoV-2 virus	PRNT 50	NA	NA	NA	NA	5	1	18-55	adult	0	prime	20	GMT/CI	4	4	4	Table S5
21	Wu et al. 2021	NCT04552366	Ad5-nCoV	Non-replicating viral vector	10^10 viral particle	5	Wuhan, China	Day 0	Live SARS-CoV-2 virus	PRNT 50	NA	NA	NA	NA	5	1	18-55	adult	28	prime	20	GMT/CI	93	54	160	Table S7
21	Wu et al. 2021	NCT04552366	Ad5-nCoV	Non-replicating viral vector	10^10 viral particle	5	Wuhan, China	Day 0	Live SARS-CoV-2 virus	PRNT 50	NA	NA	NA	NA	5	1	>=56	elderly	0	prime	6	GMT/CI	4	4	4	Table S5
21	Wu et al. 2021	NCT04552366	Ad5-nCoV	Non-replicating viral vector	10^10 viral particle	5	Wuhan, China	Day 0	Live SARS-CoV-2 virus	PRNT 50	NA	NA	NA	NA	5	1	>=56	elderly	28	prime	6	GMT/CI	103	45	239	Table S7
21	Wu et al. 2021	NCT04552366	Ad5-nCoV	Non-replicating viral vector	10^10 viral particle	5	Wuhan, China	Day 0	Live SARS-CoV-2 virus	PRNT 50	NA	NA	NA	NA	10	2	18-100 (total)	adult	0	prime	26	GMT/CI	4	4	4	Table S5
21	Wu et al. 2021	NCT04552366	Ad5-nCoV	Non-replicating viral vector	10^10 viral particle	5	Wuhan, China	Day 0	Live SARS-CoV-2 virus	PRNT 50	NA	NA	NA	NA	10	2	18-100 (total)	adult	14	prime	26	GMT/CI	83	51	134	Table S7
21	Wu et al. 2021	NCT04552366	Ad5-nCoV	Non-replicating viral vector	10^10 viral particle	5	Wuhan, China	Day 0	Live SARS-CoV-2 virus	PRNT 50	NA	NA	NA	NA	10	2	18-100 (total)	adult	28	prime	26	GMT/CI	180	113	288	Table S7
21	Wu et al. 2021	NCT04552366	Ad5-nCoV	Non-replicating viral vector	10^10 viral particle	5	Wuhan, China	Day 0	Live SARS-CoV-2 virus	PRNT 50	NA	NA	NA	NA	10	2	18-55	adult	0	prime	20	GMT/CI	4	4	4	Table S5
21	Wu et al. 2021	NCT04552366	Ad5-nCoV	Non-replicating viral vector	10^10 viral particle	5	Wuhan, China	Day 0	Live SARS-CoV-2 virus	PRNT 50	NA	NA	NA	NA	10	2	18-55	adult	28	prime	20	GMT/CI	197	112	348	Table S7
21	Wu et al. 2021	NCT04552366	Ad5-nCoV	Non-replicating viral vector	10^10 viral particle	5	Wuhan, China	Day 0	Live SARS-CoV-2 virus	PRNT 50	NA	NA	NA	NA	10	2	>=56	elderly	0	prime	6	GMT/CI	4	4	4	Table S5
21	Wu et al. 2021	NCT04552366	Ad5-nCoV	Non-replicating viral vector	10^10 viral particle	5	Wuhan, China	Day 0	Live SARS-CoV-2 virus	PRNT 50	NA	NA	NA	NA	10	2	>=56	elderly	28	prime	6	GMT/CI	134	47	382	Table S7
22	Goepfert et al. 2021	NCT04537208	CoV2 preS dTM with adjuvant AF03	Protein subunit	ug	1.3 + AF03	US	Day 0/21	Live SARS-CoV-2 virus	MNT 50	72.4	17.6	297.5	93	1.3, AF03	1	18-49	adult	0	prime	24	GMT/CI	5	5	5	Results, Figure 4A
22	Goepfert et al. 2021	NCT04537208	CoV2 preS dTM with adjuvant AF03	Protein subunit	ug	1.3 + AF03	US	Day 0/21	Live SARS-CoV-2 virus	MNT 50	72.4	17.6	297.5	93	1.3, AF03	1	18-49	adult	21	prime	24	GMT/CI	13.1	6.4	26.9	Results, Figure 4A
22	Goepfert et al. 2021	NCT04537208	CoV2 preS dTM with adjuvant AF03	Protein subunit	ug	1.3 + AF03	US	Day 0/21	Live SARS-CoV-2 virus	MNT 50	72.4	17.6	297.5	93	1.3, AF03	1	>=50	elderly	0	prime	10	GMT/CI	5	5	5	Results, Figure 4A
22	Goepfert et al. 2021	NCT04537208	CoV2 preS dTM with adjuvant AF03	Protein subunit	ug	1.3 + AF03	US	Day 0/21	Live SARS-CoV-2 virus	MNT 50	72.4	17.6	297.5	93	1.3, AF03	1	>=50	elderly	21	prime	10	GMT/CI	8.6	1.9	39	Results, Figure 4A
22	Goepfert et al. 2021	NCT04537208	CoV2 preS dTM with adjuvant AF03	Protein subunit	ug	1.3 + AF03	US	Day 0/21	Live SARS-CoV-2 virus	MNT 50	72.4	17.6	297.5	93	1.3, AF03	1	>=18 (total)	adult	0	prime	34	GMT/CI	5	5	5	Results, Figure 4A
22	Goepfert et al. 2021	NCT04537208	CoV2 preS dTM with adjuvant AF03	Protein subunit	ug	1.3 + AF03	US	Day 0/21	Live SARS-CoV-2 virus	MNT 50	72.4	17.6	297.5	93	1.3, AF03	1	>=18 (total)	adult	35	prime	34	GMT/CI	11.7	6.5	20.9	Results, Figure 4A
22	Goepfert et al. 2021	NCT04537208	CoV2 preS dTM with adjuvant AF03	Protein subunit	ug	1.3 + AF03	US	Day 0/21	Live SARS-CoV-2 virus	MNT 50	72.4	17.6	297.5	93	2.6, AF03	2	18-49	adult	0	prime	24	GMT/CI	5	5	5	Results, Figure 4A
22	Goepfert et al. 2021	NCT04537208	CoV2 preS dTM with adjuvant AF03	Protein subunit	ug	1.3 + AF03	US	Day 0/21	Live SARS-CoV-2 virus	MNT 50	72.4	17.6	297.5	93	2.6, AF03	2	18-49	adult	21	prime	24	GMT/CI	43.2	20.6	90.4	Results, Figure 4A
22	Goepfert et al. 2021	NCT04537208	CoV2 preS dTM with adjuvant AF03	Protein subunit	ug	1.3 + AF03	US	Day 0/21	Live SARS-CoV-2 virus	MNT 50	72.4	17.6	297.5	93	2.6, AF03	2	>=50	elderly	0	prime	10	GMT/CI	5	5	5	Results, Figure 4A
22	Goepfert et al. 2021	NCT04537208	CoV2 preS dTM with adjuvant AF03	Protein subunit	ug	1.3 + AF03	US	Day 0/21	Live SARS-CoV-2 virus	MNT 50	72.4	17.6	297.5	93	2.6, AF03	2	>=50	elderly	21	prime	10	GMT/CI	12.3	4.4	35	Results, Figure 4A
22	Goepfert et al. 2021	NCT04537208	CoV2 preS dTM with adjuvant AF03	Protein subunit	ug	1.3 + AF03	US	Day 0/21	Live SARS-CoV-2 virus	MNT 50	72.4	17.6	297.5	93	2.6, AF03	2	>=18 (total)	adult	0	prime	34	GMT/CI	5	5	5	Results, Figure 4A
22	Goepfert et al. 2021	NCT04537208	CoV2 preS dTM with adjuvant AF03	Protein subunit	ug	1.3 + AF03	US	Day 0/21	Live SARS-CoV-2 virus	MNT 50	72.4	17.6	297.5	93	2.6, AF03	2	>=18 (total)	adult	35	prime	34	GMT/CI	30.2	16.3	55.9	Results, Figure 4A
22	Goepfert et al. 2021	NCT04537208	CoV2 preS dTM with adjuvant AS03	Protein subunit	ug	1.3 + AS03	US	Day 0/21	Live SARS-CoV-2 virus	MNT 50	72.4	17.6	297.5	93	1.3, AS03	1	18-49	adult	0	prime	24	GMT/CI	5	5	5	Results, Figure 4A
22	Goepfert et al. 2021	NCT04537208	CoV2 preS dTM with adjuvant AS03	Protein subunit	ug	1.3 + AS03	US	Day 0/21	Live SARS-CoV-2 virus	MNT 50	72.4	17.6	297.5	93	1.3, AS03	1	18-49	adult	21	prime	24	GMT/CI	20.5	13.1	32.1	Results, Figure 4A
22	Goepfert et al. 2021	NCT04537208	CoV2 preS dTM with adjuvant AS03	Protein subunit	ug	1.3 + AS03	US	Day 0/21	Live SARS-CoV-2 virus	MNT 50	72.4	17.6	297.5	93	1.3, AS03	1	>=50	elderly	0	prime	10	GMT/CI	5	5	5	Results, Figure 4A
22	Goepfert et al. 2021	NCT04537208	CoV2 preS dTM with adjuvant AS03	Protein subunit	ug	1.3 + AS03	US	Day 0/21	Live SARS-CoV-2 virus	MNT 50	72.4	17.6	297.5	93	1.3, AS03	1	>=50	elderly	21	prime	10	GMT/CI	12.9	7.1	23.4	Results, Figure 4A
22	Goepfert et al. 2021	NCT04537208	CoV2 preS dTM with adjuvant AS03	Protein subunit	ug	1.3 + AS03	US	Day 0/21	Live SARS-CoV-2 virus	MNT 50	72.4	17.6	297.5	93	1.3, AS03	1	>=18 (total)	adult	0	prime	34	GMT/CI	5	5	5	Results, Figure 4A
22	Goepfert et al. 2021	NCT04537208	CoV2 preS dTM with adjuvant AS03	Protein subunit	ug	1.3 + AS03	US	Day 0/21	Live SARS-CoV-2 virus	MNT 50	72.4	17.6	297.5	93	1.3, AS03	1	>=18 (total)	adult	35	prime	34	GMT/CI	17.2	12.1	24.5	Results, Figure 4A
22	Goepfert et al. 2021	NCT04537208	CoV2 preS dTM with adjuvant AS03	Protein subunit	ug	1.3 + AS03	US	Day 0/21	Live SARS-CoV-2 virus	MNT 50	72.4	17.6	297.5	93	2.6, AS03	2	18-49	adult	0	prime	24	GMT/CI	5	5	5	Results, Figure 4A
22	Goepfert et al. 2021	NCT04537208	CoV2 preS dTM with adjuvant AS03	Protein subunit	ug	1.3 + AS03	US	Day 0/21	Live SARS-CoV-2 virus	MNT 50	72.4	17.6	297.5	93	2.6, AS03	2	18-49	adult	21	prime	24	GMT/CI	75.1	50.5	112	Results, Figure 4A
22	Goepfert et al. 2021	NCT04537208	CoV2 preS dTM with adjuvant AS03	Protein subunit	ug	1.3 + AS03	US	Day 0/21	Live SARS-CoV-2 virus	MNT 50	72.4	17.6	297.5	93	2.6, AS03	2	>=50	elderly	0	prime	10	GMT/CI	5	5	5	Results, Figure 4A
22	Goepfert et al. 2021	NCT04537208	CoV2 preS dTM with adjuvant AS03	Protein subunit	ug	1.3 + AS03	US	Day 0/21	Live SARS-CoV-2 virus	MNT 50	72.4	17.6	297.5	93	2.6, AS03	2	>=50	elderly	21	prime	10	GMT/CI	52.3	25.3	108	Results, Figure 4A
22	Goepfert et al. 2021	NCT04537208	CoV2 preS dTM with adjuvant AS03	Protein subunit	ug	1.3 + AS03	US	Day 0/21	Live SARS-CoV-2 virus	MNT 50	72.4	17.6	297.5	93	2.6, AS03	2	>=18 (total)	adult	0	prime	34	GMT/CI	5	5	5	Results, Figure 4A
22	Goepfert et al. 2021	NCT04537208	CoV2 preS dTM with adjuvant AS03	Protein subunit	ug	1.3 + AS03	US	Day 0/21	Live SARS-CoV-2 virus	MNT 50	72.4	17.6	297.5	93	2.6, AS03	2	>=18 (total)	adult	35	prime	34	GMT/CI	67.6	47.9	95.4	Results, Figure 4A
23	Che et al. 2020	NCT04412538	Inactivated SARS-CoV-2 Vaccine, Chinese Academy of Medical Sciences	Inactivated vaccine	EU	100	Yunnan, China	Day 0/14	Live SARS-CoV-2 virus	MNT 50	NA	NA	NA	NA	100	1	18-59	adult	0	prime	148	GMT/SE	2	2	2	Figure 2
23	Che et al. 2020	NCT04412538	Inactivated SARS-CoV-2 Vaccine, Chinese Academy of Medical Sciences	Inactivated vaccine	EU	100	Yunnan, China	Day 0/14	Live SARS-CoV-2 virus	MNT 50	NA	NA	NA	NA	100	1	18-59	adult	14	prime	148	GMT/SE	22.9	6.11	78.6	Figure 2
23	Che et al. 2020	NCT04412538	Inactivated SARS-CoV-2 Vaccine, Chinese Academy of Medical Sciences	Inactivated vaccine	EU	100	Yunnan, China	Day 0/14	Live SARS-CoV-2 virus	MNT 50	NA	NA	NA	NA	100	1	18-59	adult	28	prime	148	GMT/SE	18.15	5.57	53.83	Figure 2
23	Che et al. 2020	NCT04412538	Inactivated SARS-CoV-2 Vaccine, Chinese Academy of Medical Sciences	Inactivated vaccine	EU	100	Yunnan, China	Day 0/14	Live SARS-CoV-2 virus	MNT 50	NA	NA	NA	NA	150	1.5	18-59	adult	0	prime	150	GMT/SE	2	2	2	Figure 2
23	Che et al. 2020	NCT04412538	Inactivated SARS-CoV-2 Vaccine, Chinese Academy of Medical Sciences	Inactivated vaccine	EU	100	Yunnan, China	Day 0/14	Live SARS-CoV-2 virus	MNT 50	NA	NA	NA	NA	150	1.5	18-59	adult	14	prime	150	GMT/SE	29.68	8.06	88.96	Figure 2
23	Che et al. 2020	NCT04412538	Inactivated SARS-CoV-2 Vaccine, Chinese Academy of Medical Sciences	Inactivated vaccine	EU	100	Yunnan, China	Day 0/14	Live SARS-CoV-2 virus	MNT 50	NA	NA	NA	NA	150	1.5	18-59	adult	28	prime	150	GMT/SE	21.39	5.64	67.98	Figure 2
23	Che et al. 2020	NCT04412538	Inactivated SARS-CoV-2 Vaccine, Chinese Academy of Medical Sciences	Inactivated vaccine	EU	100	Yunnan, China	Day 0/28	Live SARS-CoV-2 virus	MNT 50	NA	NA	NA	NA	100	1	18-59	adult	0	prime	149	GMT/SE	2	2	2	Figure 2
23	Che et al. 2020	NCT04412538	Inactivated SARS-CoV-2 Vaccine, Chinese Academy of Medical Sciences	Inactivated vaccine	EU	100	Yunnan, China	Day 0/28	Live SARS-CoV-2 virus	MNT 50	NA	NA	NA	NA	100	1	18-59	adult	28	prime	149	GMT/SE	18.57	6.3	43.76	Figure 2
23	Che et al. 2020	NCT04412538	Inactivated SARS-CoV-2 Vaccine, Chinese Academy of Medical Sciences	Inactivated vaccine	EU	100	Yunnan, China	Day 0/28	Live SARS-CoV-2 virus	MNT 50	NA	NA	NA	NA	150	1.5	18-59	adult	0	prime	148	GMT/SE	2	2	2	Figure 2
23	Che et al. 2020	NCT04412538	Inactivated SARS-CoV-2 Vaccine, Chinese Academy of Medical Sciences	Inactivated vaccine	EU	100	Yunnan, China	Day 0/28	Live SARS-CoV-2 virus	MNT 50	NA	NA	NA	NA	150	1.5	18-59	adult	28	prime	148	GMT/SE	18.91	6.75	56.96	Figure 2
24	Formica et al. 2021	NCT04412538	NVX-CoV2373	Protein subunit	ug	5 + M1	Australia, US	Day 0/21	Live SARS-CoV-2 virus	MNT 50	453	89.5	2287.6	26	5 + M1	1	18-59	adult	0	prime	24	GMT/CI	10	10	10	Table 3
24	Formica et al. 2021	NCT04412538	NVX-CoV2373	Protein subunit	ug	5 + M1	Australia, US	Day 0/21	Live SARS-CoV-2 virus	MNT 50	453	89.5	2287.6	26	5 + M1	1	18-59	adult	21	prime	8	GMT/CI	36.7	12.3	109.4	Table 3
24	Formica et al. 2021	NCT04412538	NVX-CoV2373	Protein subunit	ug	5 + M1	Australia, US	Day 0/21	Live SARS-CoV-2 virus	MNT 50	453	89.5	2287.6	26	5 + M1	1	18-59	adult	35	prime	23	GMT/CI	2200.8	1342.6	3607.5	Table 3
24	Formica et al. 2021	NCT04412538	NVX-CoV2373	Protein subunit	ug	5 + M1	Australia, US	Day 0/21	Live SARS-CoV-2 virus	MNT 50	406	114.1	1142	31	5 + M1	1	60-84	elderly	0	prime	27	GMT/CI	11.1	9	13.7	Table 3
24	Formica et al. 2021	NCT04412538	NVX-CoV2373	Protein subunit	ug	5 + M1	Australia, US	Day 0/21	Live SARS-CoV-2 virus	MNT 50	406	114.1	1142	31	5 + M1	1	60-84	elderly	21	prime	13	GMT/CI	42.2	15.7	113.5	Table 3
24	Formica et al. 2021	NCT04412538	NVX-CoV2373	Protein subunit	ug	5 + M1	Australia, US	Day 0/21	Live SARS-CoV-2 virus	MNT 50	406	114.1	1142	31	5 + M1	1	60-84	elderly	35	prime	26	GMT/CI	980.5	559.8	1717.1	Table 3
24	Formica et al. 2021	NCT04412538	NVX-CoV2373	Protein subunit	ug	5 + M1	Australia, US	Day 0/21	Live SARS-CoV-2 virus	MNT 50	453	89.5	2287.6	26	25 + M1	5	18-59	adult	0	prime	23	GMT/CI	10	10	10	Table 3
24	Formica et al. 2021	NCT04412538	NVX-CoV2373	Protein subunit	ug	5 + M1	Australia, US	Day 0/21	Live SARS-CoV-2 virus	MNT 50	453	89.5	2287.6	26	25 + M1	5	18-59	adult	21	prime	11	GMT/CI	132.4	64.2	273.2	Table 3
24	Formica et al. 2021	NCT04412538	NVX-CoV2373	Protein subunit	ug	5 + M1	Australia, US	Day 0/21	Live SARS-CoV-2 virus	MNT 50	453	89.5	2287.6	26	25 + M1	5	18-59	adult	35	prime	23	GMT/CI	1783.1	1191.9	2667.7	Table 3
24	Formica et al. 2021	NCT04412538	NVX-CoV2373	Protein subunit	ug	5 + M1	Australia, US	Day 0/21	Live SARS-CoV-2 virus	MNT 50	406	114.1	1142	31	25 + M1	5	60-84	elderly	0	prime	26	GMT/CI	10	10	10	Table 3
24	Formica et al. 2021	NCT04412538	NVX-CoV2373	Protein subunit	ug	5 + M1	Australia, US	Day 0/21	Live SARS-CoV-2 virus	MNT 50	406	114.1	1142	31	25 + M1	5	60-84	elderly	21	prime	10	GMT/CI	32.5	14	75.6	Table 3
24	Formica et al. 2021	NCT04412538	NVX-CoV2373	Protein subunit	ug	5 + M1	Australia, US	Day 0/21	Live SARS-CoV-2 virus	MNT 50	406	114.1	1142	31	25 + M1	5	60-84	elderly	35	prime	26	GMT/CI	1034.2	639.8	1671.6	Table 3
25	Pan et al. 2022	NA	KCONVAC	Inactivated vaccine	ug	5	Jiangsu, China	Day 0/14/14+6 months (booster)	Live SARS-CoV-2 virus	MNT 50	NA	NA	NA	NA	5	1	18-59	adult	0	prime	50	GMT/CI	2	2	2	Table 1
25	Pan et al. 2022	NA	KCONVAC	Inactivated vaccine	ug	5	Jiangsu, China	Day 0/14/14+6 months (booster)	Live SARS-CoV-2 virus	MNT 50	NA	NA	NA	NA	5	1	18-59	adult	194	booster	50	GMT/CI	4.07	3.3	5.04	Table 2
25	Pan et al. 2022	NA	KCONVAC	Inactivated vaccine	ug	5	Jiangsu, China	Day 0/14/14+6 months (booster)	Live SARS-CoV-2 virus	MNT 50	NA	NA	NA	NA	5	1	18-59	adult	222	booster	50	GMT/CI	284.84	215.28	376.86	Table 2
25	Pan et al. 2022	NA	KCONVAC	Inactivated vaccine	ug	5	Jiangsu, China	Day 0/14/14+6 months (booster)	Live SARS-CoV-2 virus	MNT 50	NA	NA	NA	NA	10	2	18-59	adult	0	prime	50	GMT/CI	2	2	2	Table 1
25	Pan et al. 2022	NA	KCONVAC	Inactivated vaccine	ug	5	Jiangsu, China	Day 0/14/14+6 months (booster)	Live SARS-CoV-2 virus	MNT 50	NA	NA	NA	NA	10	2	18-59	adult	194	booster	50	GMT/CI	3.75	3.08	4.55	Table 2
25	Pan et al. 2022	NA	KCONVAC	Inactivated vaccine	ug	5	Jiangsu, China	Day 0/14/14+6 months (booster)	Live SARS-CoV-2 virus	MNT 50	NA	NA	NA	NA	10	2	18-59	adult	222	booster	49	GMT/CI	233.05	178.61	304.08	Table 2
25	Pan et al. 2022	NA	KCONVAC	Inactivated vaccine	ug	5	Jiangsu, China	Day 0/14/14+6 months (booster)	pseudovirus	PsVNA IC50	NA	NA	NA	NA	5	1	18-59	adult	0	prime	50	GMT/CI	8.27	6.93	9.86	Table 1
25	Pan et al. 2022	NA	KCONVAC	Inactivated vaccine	ug	5	Jiangsu, China	Day 0/14/14+6 months (booster)	pseudovirus	PsVNA IC50	NA	NA	NA	NA	5	1	18-59	adult	194	booster	50	GMT/CI	15.86	12.83	19.61	Table 3
25	Pan et al. 2022	NA	KCONVAC	Inactivated vaccine	ug	5	Jiangsu, China	Day 0/14/14+6 months (booster)	pseudovirus	PsVNA IC50	NA	NA	NA	NA	5	1	18-59	adult	222	booster	50	GMT/CI	320.28	255.8	401	Table 3
25	Pan et al. 2022	NA	KCONVAC	Inactivated vaccine	ug	5	Jiangsu, China	Day 0/14/14+6 months (booster)	pseudovirus	PsVNA IC50	NA	NA	NA	NA	10	2	18-59	adult	0	prime	50	GMT/CI	9.08	7.55	10.93	Table 1
25	Pan et al. 2022	NA	KCONVAC	Inactivated vaccine	ug	5	Jiangsu, China	Day 0/14/14+6 months (booster)	pseudovirus	PsVNA IC50	NA	NA	NA	NA	10	2	18-59	adult	194	booster	50	GMT/CI	18.26	14.71	22.66	Table 3
25	Pan et al. 2022	NA	KCONVAC	Inactivated vaccine	ug	5	Jiangsu, China	Day 0/14/14+6 months (booster)	pseudovirus	PsVNA IC50	NA	NA	NA	NA	10	2	18-59	adult	222	booster	49	GMT/CI	286.61	227.44	361.17	Table 3
25	Pan et al. 2022	NA	KCONVAC	Inactivated vaccine	ug	5	Jiangsu, China	Day 0/28/28+6 months (booster)	Live SARS-CoV-2 virus	MNT 50	NA	NA	NA	NA	5	1	18-59	adult	0	prime	50	GMT/CI	2	2	2	Table 1
25	Pan et al. 2022	NA	KCONVAC	Inactivated vaccine	ug	5	Jiangsu, China	Day 0/28/28+6 months (booster)	Live SARS-CoV-2 virus	MNT 50	NA	NA	NA	NA	5	1	18-59	adult	208	booster	50	GMT/CI	8.33	7.01	11.11	Table 2
25	Pan et al. 2022	NA	KCONVAC	Inactivated vaccine	ug	5	Jiangsu, China	Day 0/28/28+6 months (booster)	Live SARS-CoV-2 virus	MNT 50	NA	NA	NA	NA	5	1	18-59	adult	236	booster	50	GMT/CI	274.81	223.64	337.68	Table 2
25	Pan et al. 2022	NA	KCONVAC	Inactivated vaccine	ug	5	Jiangsu, China	Day 0/28/28+6 months (booster)	Live SARS-CoV-2 virus	MNT 50	NA	NA	NA	NA	10	2	18-59	adult	0	prime	50	GMT/CI	2	2	2	Table 1
25	Pan et al. 2022	NA	KCONVAC	Inactivated vaccine	ug	5	Jiangsu, China	Day 0/28/28+6 months (booster)	Live SARS-CoV-2 virus	MNT 50	NA	NA	NA	NA	10	2	18-59	adult	208	booster	50	GMT/CI	7.69	6.19	9.57	Table 2
25	Pan et al. 2022	NA	KCONVAC	Inactivated vaccine	ug	5	Jiangsu, China	Day 0/28/28+6 months (booster)	Live SARS-CoV-2 virus	MNT 50	NA	NA	NA	NA	10	2	18-59	adult	236	booster	49	GMT/CI	280.77	234.59	336.04	Table 2
25	Pan et al. 2022	NA	KCONVAC	Inactivated vaccine	ug	5	Jiangsu, China	Day 0/28/28+6 months (booster)	pseudovirus	PsVNA IC50	NA	NA	NA	NA	5	1	18-59	adult	0	prime	50	GMT/CI	9.19	7.73	10.93	Table 1
25	Pan et al. 2022	NA	KCONVAC	Inactivated vaccine	ug	5	Jiangsu, China	Day 0/28/28+6 months (booster)	pseudovirus	PsVNA IC50	NA	NA	NA	NA	5	1	18-59	adult	208	booster	50	GMT/CI	23.05	18.93	28.06	Table 3
25	Pan et al. 2022	NA	KCONVAC	Inactivated vaccine	ug	5	Jiangsu, China	Day 0/28/28+6 months (booster)	pseudovirus	PsVNA IC50	NA	NA	NA	NA	5	1	18-59	adult	236	booster	50	GMT/CI	326.28	282.83	448.81	Table 3
25	Pan et al. 2022	NA	KCONVAC	Inactivated vaccine	ug	5	Jiangsu, China	Day 0/28/28+6 months (booster)	pseudovirus	PsVNA IC50	NA	NA	NA	NA	10	2	18-59	adult	0	prime	50	GMT/CI	7.14	6.06	8.43	Table 1
25	Pan et al. 2022	NA	KCONVAC	Inactivated vaccine	ug	5	Jiangsu, China	Day 0/28/28+6 months (booster)	pseudovirus	PsVNA IC50	NA	NA	NA	NA	10	2	18-59	adult	208	booster	50	GMT/CI	25.22	20.34	31.27	Table 3
25	Pan et al. 2022	NA	KCONVAC	Inactivated vaccine	ug	5	Jiangsu, China	Day 0/28/28+6 months (booster)	pseudovirus	PsVNA IC50	NA	NA	NA	NA	10	2	18-59	adult	236	booster	49	GMT/CI	299.26	233.31	383.86	Table 3
26	Shu et al. 2021	ChiCTR2100045107	V-01	Protein subunit	ug	10	Gaozhou, China	Day 0/21	Live SARS-CoV-2 virus	MNT 50	53.6	31.3	91.7	38	10	1	18-59	adult	0	prime	120	GMT/CI	5	5	5	Supplementary Table 3
26	Shu et al. 2021	ChiCTR2100045107	V-01	Protein subunit	ug	10	Gaozhou, China	Day 0/21	Live SARS-CoV-2 virus	MNT 50	53.6	31.3	91.7	38	10	1	18-59	adult	28	prime	119	GMT/CI	68	55.3	83.4	Supplementary Table 4
26	Shu et al. 2021	ChiCTR2100045107	V-01	Protein subunit	ug	10	Gaozhou, China	Day 0/21	Live SARS-CoV-2 virus	MNT 50	53.6	31.3	91.7	38	10	1	18-59	adult	35	prime	119	GMT/CI	161.9	133.3	196.7	Supplementary Table 4
26	Shu et al. 2021	ChiCTR2100045107	V-01	Protein subunit	ug	10	Gaozhou, China	Day 0/21	Live SARS-CoV-2 virus	MNT 50	53.6	31.3	91.7	38	10	1	18-59	adult	49	prime	119	GMT/CI	117	97	141.2	Supplementary Table 4
26	Shu et al. 2021	ChiCTR2100045107	V-01	Protein subunit	ug	10	Gaozhou, China	Day 0/21	Live SARS-CoV-2 virus	MNT 50	53.6	31.3	91.7	38	10	1	>=60	elderly	0	prime	120	GMT/CI	5	5	5	Supplementary Table 3
26	Shu et al. 2021	ChiCTR2100045107	V-01	Protein subunit	ug	10	Gaozhou, China	Day 0/21	Live SARS-CoV-2 virus	MNT 50	53.6	31.3	91.7	38	10	1	>=60	elderly	28	prime	117	GMT/CI	28.5	22.8	35.6	Supplementary Table 5
26	Shu et al. 2021	ChiCTR2100045107	V-01	Protein subunit	ug	10	Gaozhou, China	Day 0/21	Live SARS-CoV-2 virus	MNT 50	53.6	31.3	91.7	38	10	1	>=60	elderly	35	prime	117	GMT/CI	111.6	89.6	139.1	Supplementary Table 5
26	Shu et al. 2021	ChiCTR2100045107	V-01	Protein subunit	ug	10	Gaozhou, China	Day 0/21	Live SARS-CoV-2 virus	MNT 50	53.6	31.3	91.7	38	10	1	>=60	elderly	49	prime	116	GMT/CI	99.2	82.2	119.8	Supplementary Table 5
26	Shu et al. 2021	ChiCTR2100045107	V-01	Protein subunit	ug	10	Gaozhou, China	Day 0/21	Live SARS-CoV-2 virus	MNT 50	53.6	31.3	91.7	38	25	2.5	18-59	adult	0	prime	120	GMT/CI	5	5	5	Supplementary Table 3
26	Shu et al. 2021	ChiCTR2100045107	V-01	Protein subunit	ug	10	Gaozhou, China	Day 0/21	Live SARS-CoV-2 virus	MNT 50	53.6	31.3	91.7	38	25	2.5	18-59	adult	28	prime	120	GMT/CI	77.1	62.1	95.7	Supplementary Table 4
26	Shu et al. 2021	ChiCTR2100045107	V-01	Protein subunit	ug	10	Gaozhou, China	Day 0/21	Live SARS-CoV-2 virus	MNT 50	53.6	31.3	91.7	38	25	2.5	18-59	adult	35	prime	120	GMT/CI	149.3	123.9	179.9	Supplementary Table 4
26	Shu et al. 2021	ChiCTR2100045107	V-01	Protein subunit	ug	10	Gaozhou, China	Day 0/21	Live SARS-CoV-2 virus	MNT 50	53.6	31.3	91.7	38	25	2.5	18-59	adult	49	prime	119	GMT/CI	121.7	102.9	143.8	Supplementary Table 4
26	Shu et al. 2021	ChiCTR2100045107	V-01	Protein subunit	ug	10	Gaozhou, China	Day 0/21	Live SARS-CoV-2 virus	MNT 50	53.6	31.3	91.7	38	25	2.5	>=60	elderly	0	prime	120	GMT/CI	5	5	5	Supplementary Table 3
26	Shu et al. 2021	ChiCTR2100045107	V-01	Protein subunit	ug	10	Gaozhou, China	Day 0/21	Live SARS-CoV-2 virus	MNT 50	53.6	31.3	91.7	38	25	2.5	>=60	elderly	28	prime	116	GMT/CI	41.2	32.4	52.5	Supplementary Table 5
26	Shu et al. 2021	ChiCTR2100045107	V-01	Protein subunit	ug	10	Gaozhou, China	Day 0/21	Live SARS-CoV-2 virus	MNT 50	53.6	31.3	91.7	38	25	2.5	>=60	elderly	35	prime	116	GMT/CI	111.1	89.2	138.4	Supplementary Table 5
26	Shu et al. 2021	ChiCTR2100045107	V-01	Protein subunit	ug	10	Gaozhou, China	Day 0/21	Live SARS-CoV-2 virus	MNT 50	53.6	31.3	91.7	38	25	2.5	>=60	elderly	49	prime	116	GMT/CI	118.1	96.3	144.8	Supplementary Table 5
27	Pan et al. 2021 Phase 1	ChiCTR2000038804	KCONVAC	Inactivated vaccine	ug	5	Jiangsu, China	Day 0/14	Live SARS-CoV-2 virus	MNT 50	49.7	33.3	74.3	35	5	1	18-59	adult	0	prime	24	GMT/CI	2	2	2	Table 1
27	Pan et al. 2021 Phase 1	ChiCTR2000038804	KCONVAC	Inactivated vaccine	ug	5	Jiangsu, China	Day 0/14	Live SARS-CoV-2 virus	MNT 50	49.7	33.3	74.3	35	5	1	18-59	adult	28	prime	23	GMT/CI	30.9	20.6	46.4	Table 3
27	Pan et al. 2021 Phase 1	ChiCTR2000038804	KCONVAC	Inactivated vaccine	ug	5	Jiangsu, China	Day 0/14	Live SARS-CoV-2 virus	MNT 50	49.7	33.3	74.3	35	5	1	18-59	adult	42	prime	24	GMT/CI	29.3	19.6	43.8	Table 3
27	Pan et al. 2021 Phase 1	ChiCTR2000038804	KCONVAC	Inactivated vaccine	ug	5	Jiangsu, China	Day 0/14	Live SARS-CoV-2 virus	MNT 50	49.7	33.3	74.3	35	10	2	18-59	adult	0	prime	24	GMT/CI	2	2	2	Table 1
27	Pan et al. 2021 Phase 1	ChiCTR2000038804	KCONVAC	Inactivated vaccine	ug	5	Jiangsu, China	Day 0/14	Live SARS-CoV-2 virus	MNT 50	49.7	33.3	74.3	35	10	2	18-59	adult	28	prime	23	GMT/CI	40.6	23	71.8	Table 3
27	Pan et al. 2021 Phase 1	ChiCTR2000038804	KCONVAC	Inactivated vaccine	ug	5	Jiangsu, China	Day 0/14	Live SARS-CoV-2 virus	MNT 50	49.7	33.3	74.3	35	10	2	18-59	adult	42	prime	24	GMT/CI	49.1	33.5	72	Table 3
27	Pan et al. 2021 Phase 1	ChiCTR2000038804	KCONVAC	Inactivated vaccine	ug	5	Jiangsu, China	Day 0/14	pseudovirus	PsVNA IC50	NA	NA	NA	NA	5	1	18-59	adult	0	prime	24	GMT/CI	8	6	10	Table 1
27	Pan et al. 2021 Phase 1	ChiCTR2000038804	KCONVAC	Inactivated vaccine	ug	5	Jiangsu, China	Day 0/14	pseudovirus	PsVNA IC50	NA	NA	NA	NA	5	1	18-59	adult	28	prime	23	GMT/CI	90.4	67.3	121.5	Table 3
27	Pan et al. 2021 Phase 1	ChiCTR2000038804	KCONVAC	Inactivated vaccine	ug	5	Jiangsu, China	Day 0/14	pseudovirus	PsVNA IC50	NA	NA	NA	NA	5	1	18-59	adult	42	prime	24	GMT/CI	69.4	53.8	89.6	Table 3
27	Pan et al. 2021 Phase 1	ChiCTR2000038804	KCONVAC	Inactivated vaccine	ug	5	Jiangsu, China	Day 0/14	pseudovirus	PsVNA IC50	NA	NA	NA	NA	10	2	18-59	adult	0	prime	24	GMT/CI	10	8	12	Table 1
27	Pan et al. 2021 Phase 1	ChiCTR2000038804	KCONVAC	Inactivated vaccine	ug	5	Jiangsu, China	Day 0/14	pseudovirus	PsVNA IC50	NA	NA	NA	NA	10	2	18-59	adult	28	prime	23	GMT/CI	116.7	71.1	191.6	Table 3
27	Pan et al. 2021 Phase 1	ChiCTR2000038804	KCONVAC	Inactivated vaccine	ug	5	Jiangsu, China	Day 0/14	pseudovirus	PsVNA IC50	NA	NA	NA	NA	10	2	18-59	adult	42	prime	24	GMT/CI	99.8	61.7	161.4	Table 3
27	Pan et al. 2021 Phase 2	ChiCTR2000039462	KCONVAC	Inactivated vaccine	ug	5	Jiangsu, China	Day 0/14	Live SARS-CoV-2 virus	MNT 50	49.7	33.3	74.3	35	5	1	18-59	adult	0	prime	100	GMT/CI	2	2	2	Table 1
27	Pan et al. 2021 Phase 2	ChiCTR2000039462	KCONVAC	Inactivated vaccine	ug	5	Jiangsu, China	Day 0/14	Live SARS-CoV-2 virus	MNT 50	49.7	33.3	74.3	35	5	1	18-59	adult	28	prime	100	GMT/CI	41.5	32.8	52.5	Table 3
27	Pan et al. 2021 Phase 2	ChiCTR2000039462	KCONVAC	Inactivated vaccine	ug	5	Jiangsu, China	Day 0/14	Live SARS-CoV-2 virus	MNT 50	49.7	33.3	74.3	35	5	1	18-59	adult	42	prime	100	GMT/CI	37.2	29.5	46.9	Table 3
27	Pan et al. 2021 Phase 2	ChiCTR2000039462	KCONVAC	Inactivated vaccine	ug	5	Jiangsu, China	Day 0/14	Live SARS-CoV-2 virus	MNT 50	49.7	33.3	74.3	35	10	2	18-59	adult	0	prime	100	GMT/CI	2	2	2	Table 1
27	Pan et al. 2021 Phase 2	ChiCTR2000039462	KCONVAC	Inactivated vaccine	ug	5	Jiangsu, China	Day 0/14	Live SARS-CoV-2 virus	MNT 50	49.7	33.3	74.3	35	10	2	18-59	adult	28	prime	98	GMT/CI	48.3	37.5	62.1	Table 3
27	Pan et al. 2021 Phase 2	ChiCTR2000039462	KCONVAC	Inactivated vaccine	ug	5	Jiangsu, China	Day 0/14	Live SARS-CoV-2 virus	MNT 50	49.7	33.3	74.3	35	10	2	18-59	adult	42	prime	97	GMT/CI	44.5	35.5	55.7	Table 3
27	Pan et al. 2021 Phase 2	ChiCTR2000039462	KCONVAC	Inactivated vaccine	ug	5	Jiangsu, China	Day 0/14	pseudovirus	PsVNA IC50	NA	NA	NA	NA	5	1	18-59	adult	0	prime	100	GMT/CI	8	7	9	Table 1
27	Pan et al. 2021 Phase 2	ChiCTR2000039462	KCONVAC	Inactivated vaccine	ug	5	Jiangsu, China	Day 0/14	pseudovirus	PsVNA IC50	NA	NA	NA	NA	5	1	18-59	adult	28	prime	100	GMT/CI	94.4	78	114.3	Table 3
27	Pan et al. 2021 Phase 2	ChiCTR2000039462	KCONVAC	Inactivated vaccine	ug	5	Jiangsu, China	Day 0/14	pseudovirus	PsVNA IC50	NA	NA	NA	NA	5	1	18-59	adult	42	prime	100	GMT/CI	74.4	62.6	88.5	Table 3
27	Pan et al. 2021 Phase 2	ChiCTR2000039462	KCONVAC	Inactivated vaccine	ug	5	Jiangsu, China	Day 0/14	pseudovirus	PsVNA IC50	NA	NA	NA	NA	10	2	18-59	adult	0	prime	100	GMT/CI	8	7	9	Table 1
27	Pan et al. 2021 Phase 2	ChiCTR2000039462	KCONVAC	Inactivated vaccine	ug	5	Jiangsu, China	Day 0/14	pseudovirus	PsVNA IC50	NA	NA	NA	NA	10	2	18-59	adult	28	prime	98	GMT/CI	118.7	96.4	146.2	Table 3
27	Pan et al. 2021 Phase 2	ChiCTR2000039462	KCONVAC	Inactivated vaccine	ug	5	Jiangsu, China	Day 0/14	pseudovirus	PsVNA IC50	NA	NA	NA	NA	10	2	18-59	adult	42	prime	97	GMT/CI	97.6	79.7	119.4	Table 3
27	Pan et al. 2021 Phase 2	ChiCTR2000039462	KCONVAC	Inactivated vaccine	ug	5	Jiangsu, China	Day 0/28	Live SARS-CoV-2 virus	MNT 50	49.7	33.3	74.3	35	5	1	18-59	adult	0	prime	100	GMT/CI	2	2	2	Table 1
27	Pan et al. 2021 Phase 2	ChiCTR2000039462	KCONVAC	Inactivated vaccine	ug	5	Jiangsu, China	Day 0/28	Live SARS-CoV-2 virus	MNT 50	49.7	33.3	74.3	35	5	1	18-59	adult	42	prime	100	GMT/CI	110.5	92.4	132.2	Table 3
27	Pan et al. 2021 Phase 2	ChiCTR2000039462	KCONVAC	Inactivated vaccine	ug	5	Jiangsu, China	Day 0/28	Live SARS-CoV-2 virus	MNT 50	49.7	33.3	74.3	35	5	1	18-59	adult	56	prime	98	GMT/CI	131.7	109.3	158.6	Table 3
27	Pan et al. 2021 Phase 2	ChiCTR2000039462	KCONVAC	Inactivated vaccine	ug	5	Jiangsu, China	Day 0/28	Live SARS-CoV-2 virus	MNT 50	49.7	33.3	74.3	35	10	2	18-59	adult	0	prime	100	GMT/CI	2	2	2	Table 1
27	Pan et al. 2021 Phase 2	ChiCTR2000039462	KCONVAC	Inactivated vaccine	ug	5	Jiangsu, China	Day 0/28	Live SARS-CoV-2 virus	MNT 50	49.7	33.3	74.3	35	10	2	18-59	adult	42	prime	99	GMT/CI	100.2	84.6	118.7	Table 3
27	Pan et al. 2021 Phase 2	ChiCTR2000039462	KCONVAC	Inactivated vaccine	ug	5	Jiangsu, China	Day 0/28	Live SARS-CoV-2 virus	MNT 50	49.7	33.3	74.3	35	10	2	18-59	adult	56	prime	99	GMT/CI	110.7	94.7	129.4	Table 3
27	Pan et al. 2021 Phase 2	ChiCTR2000039462	KCONVAC	Inactivated vaccine	ug	5	Jiangsu, China	Day 0/28	pseudovirus	PsVNA IC50	NA	NA	NA	NA	5	1	18-59	adult	0	prime	100	GMT/CI	11	9	12	Table 1
27	Pan et al. 2021 Phase 2	ChiCTR2000039462	KCONVAC	Inactivated vaccine	ug	5	Jiangsu, China	Day 0/28	pseudovirus	PsVNA IC50	NA	NA	NA	NA	5	1	18-59	adult	42	prime	100	GMT/CI	276.6	236.2	323.9	Table 3
27	Pan et al. 2021 Phase 2	ChiCTR2000039462	KCONVAC	Inactivated vaccine	ug	5	Jiangsu, China	Day 0/28	pseudovirus	PsVNA IC50	NA	NA	NA	NA	5	1	18-59	adult	56	prime	98	GMT/CI	167.4	142.6	196.5	Table 3
27	Pan et al. 2021 Phase 2	ChiCTR2000039462	KCONVAC	Inactivated vaccine	ug	5	Jiangsu, China	Day 0/28	pseudovirus	PsVNA IC50	NA	NA	NA	NA	10	2	18-59	adult	0	prime	100	GMT/CI	9	8	10	Table 1
27	Pan et al. 2021 Phase 2	ChiCTR2000039462	KCONVAC	Inactivated vaccine	ug	5	Jiangsu, China	Day 0/28	pseudovirus	PsVNA IC50	NA	NA	NA	NA	10	2	18-59	adult	42	prime	99	GMT/CI	240.1	204.3	282.2	Table 3
27	Pan et al. 2021 Phase 2	ChiCTR2000039462	KCONVAC	Inactivated vaccine	ug	5	Jiangsu, China	Day 0/28	pseudovirus	PsVNA IC50	NA	NA	NA	NA	10	2	18-59	adult	56	prime	99	GMT/CI	153.6	131.2	179.8	Table 3
28	Ramasamy et al. 2020	NCT04400838	ChAdOx1 nCoV-19	Non-replicating viral vector	10^10 viral particle	5	UK	Day 0	Live SARS-CoV-2 virus	Microneutralisation assay (MNA80)	NA	NA	NA	NA	2.2	0.44	56-69	elderly	0	prime	30	GMT/CI	5	5	5	Table S3
28	Ramasamy et al. 2020	NCT04400838	ChAdOx1 nCoV-19	Non-replicating viral vector	10^10 viral particle	5	UK	Day 0	Live SARS-CoV-2 virus	Microneutralisation assay (MNA80)	NA	NA	NA	NA	2.2	0.44	56-69	elderly	28	prime	18	GMT/CI	64	41	93	Table S3
28	Ramasamy et al. 2020	NCT04400838	ChAdOx1 nCoV-19	Non-replicating viral vector	10^10 viral particle	5	UK	Day 0	Live SARS-CoV-2 virus	Microneutralisation assay (MNA80)	NA	NA	NA	NA	2.2	0.44	56-69	elderly	56	prime	29	GMT/CI	45	27	67	Table S3
28	Ramasamy et al. 2020	NCT04400838	ChAdOx1 nCoV-19	Non-replicating viral vector	10^10 viral particle	5	UK	Day 0	Live SARS-CoV-2 virus	Microneutralisation assay (MNA80)	NA	NA	NA	NA	2.2	0.44	>=70	elderly	0	prime	22	GMT/CI	5	5	5	Table S3
28	Ramasamy et al. 2020	NCT04400838	ChAdOx1 nCoV-19	Non-replicating viral vector	10^10 viral particle	5	UK	Day 0	Live SARS-CoV-2 virus	Microneutralisation assay (MNA80)	NA	NA	NA	NA	2.2	0.44	>=70	elderly	28	prime	21	GMT/CI	47	23	82	Table S3
28	Ramasamy et al. 2020	NCT04400838	ChAdOx1 nCoV-19	Non-replicating viral vector	10^10 viral particle	5	UK	Day 0	Live SARS-CoV-2 virus	Microneutralisation assay (MNA80)	NA	NA	NA	NA	2.2	0.44	>=70	elderly	56	prime	20	GMT/CI	31	13	84	Table S3
28	Ramasamy et al. 2020	NCT04400838	ChAdOx1 nCoV-19	Non-replicating viral vector	10^10 viral particle	5	UK	Day 0	Live SARS-CoV-2 virus	Microneutralisation assay (MNA80)	NA	NA	NA	NA	3.5-6.5	1	56-69	elderly	0	prime	6	GMT/CI	5	5	5	Table S3
28	Ramasamy et al. 2020	NCT04400838	ChAdOx1 nCoV-19	Non-replicating viral vector	10^10 viral particle	5	UK	Day 0	Live SARS-CoV-2 virus	Microneutralisation assay (MNA80)	NA	NA	NA	NA	3.5-6.5	1	56-69	elderly	28	prime	9	GMT/CI	76	46	179	Table S3
28	Ramasamy et al. 2020	NCT04400838	ChAdOx1 nCoV-19	Non-replicating viral vector	10^10 viral particle	5	UK	Day 0	Live SARS-CoV-2 virus	Microneutralisation assay (MNA80)	NA	NA	NA	NA	3.5-6.5	1	56-69	elderly	56	prime	10	GMT/CI	32	11	63	Table S3
28	Ramasamy et al. 2020	NCT04400838	ChAdOx1 nCoV-19	Non-replicating viral vector	10^10 viral particle	5	UK	Day 0	Live SARS-CoV-2 virus	Microneutralisation assay (MNA80)	NA	NA	NA	NA	3.5-6.5	1	>=70	elderly	0	prime	47	GMT/CI	5	5	5	Table S3
28	Ramasamy et al. 2020	NCT04400838	ChAdOx1 nCoV-19	Non-replicating viral vector	10^10 viral particle	5	UK	Day 0	Live SARS-CoV-2 virus	Microneutralisation assay (MNA80)	NA	NA	NA	NA	3.5-6.5	1	>=70	elderly	28	prime	49	GMT/CI	58	20	120	Table S3
28	Ramasamy et al. 2020	NCT04400838	ChAdOx1 nCoV-19	Non-replicating viral vector	10^10 viral particle	5	UK	Day 0	Live SARS-CoV-2 virus	Microneutralisation assay (MNA80)	NA	NA	NA	NA	3.5-6.5	1	>=70	elderly	56	prime	47	GMT/CI	44	22	76	Table S3
28	Ramasamy et al. 2020	NCT04400838	ChAdOx1 nCoV-19	Non-replicating viral vector	10^10 viral particle	5	UK	Day 0/28	Live SARS-CoV-2 virus	Microneutralisation assay (MNA80)	NA	NA	NA	NA	2.2	0.44	18-55	adult	0	prime	47	GMT/CI	5	5	5	Table S3
28	Ramasamy et al. 2020	NCT04400838	ChAdOx1 nCoV-19	Non-replicating viral vector	10^10 viral particle	5	UK	Day 0/28	Live SARS-CoV-2 virus	Microneutralisation assay (MNA80)	NA	NA	NA	NA	2.2	0.44	18-55	adult	28	prime	45	GMT/CI	79	47	127	Table S3
28	Ramasamy et al. 2020	NCT04400838	ChAdOx1 nCoV-19	Non-replicating viral vector	10^10 viral particle	5	UK	Day 0/28	Live SARS-CoV-2 virus	Microneutralisation assay (MNA80)	NA	NA	NA	NA	2.2	0.44	18-55	adult	42	prime	41	GMT/CI	161	99	233	Table S3
28	Ramasamy et al. 2020	NCT04400838	ChAdOx1 nCoV-19	Non-replicating viral vector	10^10 viral particle	5	UK	Day 0/28	Live SARS-CoV-2 virus	Microneutralisation assay (MNA80)	NA	NA	NA	NA	2.2	0.44	18-55	adult	56	prime	39	GMT/CI	110	74	184	Table S3
28	Ramasamy et al. 2020	NCT04400838	ChAdOx1 nCoV-19	Non-replicating viral vector	10^10 viral particle	5	UK	Day 0/28	Live SARS-CoV-2 virus	Microneutralisation assay (MNA80)	NA	NA	NA	NA	2.2	0.44	56-69	elderly	0	prime	27	GMT/CI	5	5	5	Table S3
28	Ramasamy et al. 2020	NCT04400838	ChAdOx1 nCoV-19	Non-replicating viral vector	10^10 viral particle	5	UK	Day 0/28	Live SARS-CoV-2 virus	Microneutralisation assay (MNA80)	NA	NA	NA	NA	2.2	0.44	56-69	elderly	28	prime	21	GMT/CI	55	25	79	Table S3
28	Ramasamy et al. 2020	NCT04400838	ChAdOx1 nCoV-19	Non-replicating viral vector	10^10 viral particle	5	UK	Day 0/28	Live SARS-CoV-2 virus	Microneutralisation assay (MNA80)	NA	NA	NA	NA	2.2	0.44	56-69	elderly	42	prime	28	GMT/CI	143	79	220	Table S3
28	Ramasamy et al. 2020	NCT04400838	ChAdOx1 nCoV-19	Non-replicating viral vector	10^10 viral particle	5	UK	Day 0/28	Live SARS-CoV-2 virus	Microneutralisation assay (MNA80)	NA	NA	NA	NA	2.2	0.44	56-69	elderly	56	prime	27	GMT/CI	127	74	183	Table S3
28	Ramasamy et al. 2020	NCT04400838	ChAdOx1 nCoV-19	Non-replicating viral vector	10^10 viral particle	5	UK	Day 0/28	Live SARS-CoV-2 virus	Microneutralisation assay (MNA80)	NA	NA	NA	NA	2.2	0.44	>=70	elderly	0	prime	35	GMT/CI	5	5	5	Table S3
28	Ramasamy et al. 2020	NCT04400838	ChAdOx1 nCoV-19	Non-replicating viral vector	10^10 viral particle	5	UK	Day 0/28	Live SARS-CoV-2 virus	Microneutralisation assay (MNA80)	NA	NA	NA	NA	2.2	0.44	>=70	elderly	28	prime	34	GMT/CI	33	13	65	Table S3
28	Ramasamy et al. 2020	NCT04400838	ChAdOx1 nCoV-19	Non-replicating viral vector	10^10 viral particle	5	UK	Day 0/28	Live SARS-CoV-2 virus	Microneutralisation assay (MNA80)	NA	NA	NA	NA	2.2	0.44	>=70	elderly	42	prime	34	GMT/CI	150	103	255	Table S3
28	Ramasamy et al. 2020	NCT04400838	ChAdOx1 nCoV-19	Non-replicating viral vector	10^10 viral particle	5	UK	Day 0/28	Live SARS-CoV-2 virus	Microneutralisation assay (MNA80)	NA	NA	NA	NA	2.2	0.44	>=70	elderly	56	prime	36	GMT/CI	111	61	251	Table S3
28	Ramasamy et al. 2020	NCT04400838	ChAdOx1 nCoV-19	Non-replicating viral vector	10^10 viral particle	5	UK	Day 0/28	Live SARS-CoV-2 virus	Microneutralisation assay (MNA80)	NA	NA	NA	NA	3.5-6.5	1	18-55	adult	0	prime	47	GMT/CI	5	5	5	Table S3
28	Ramasamy et al. 2020	NCT04400838	ChAdOx1 nCoV-19	Non-replicating viral vector	10^10 viral particle	5	UK	Day 0/28	Live SARS-CoV-2 virus	Microneutralisation assay (MNA80)	NA	NA	NA	NA	3.5-6.5	1	18-55	adult	28	prime	43	GMT/CI	47	5	124	Table S3
28	Ramasamy et al. 2020	NCT04400838	ChAdOx1 nCoV-19	Non-replicating viral vector	10^10 viral particle	5	UK	Day 0/28	Live SARS-CoV-2 virus	Microneutralisation assay (MNA80)	NA	NA	NA	NA	3.5-6.5	1	18-55	adult	42	prime	39	GMT/CI	193	113	238	Table S3
28	Ramasamy et al. 2020	NCT04400838	ChAdOx1 nCoV-19	Non-replicating viral vector	10^10 viral particle	5	UK	Day 0/28	Live SARS-CoV-2 virus	Microneutralisation assay (MNA80)	NA	NA	NA	NA	3.5-6.5	1	18-55	adult	56	prime	37	GMT/CI	185	129	359	Table S3
28	Ramasamy et al. 2020	NCT04400838	ChAdOx1 nCoV-19	Non-replicating viral vector	10^10 viral particle	5	UK	Day 0/28	Live SARS-CoV-2 virus	Microneutralisation assay (MNA80)	NA	NA	NA	NA	3.5-6.5	1	56-69	elderly	0	prime	27	GMT/CI	5	5	5	Table S3
28	Ramasamy et al. 2020	NCT04400838	ChAdOx1 nCoV-19	Non-replicating viral vector	10^10 viral particle	5	UK	Day 0/28	Live SARS-CoV-2 virus	Microneutralisation assay (MNA80)	NA	NA	NA	NA	3.5-6.5	1	56-69	elderly	28	prime	15	GMT/CI	72	35	102	Table S3
28	Ramasamy et al. 2020	NCT04400838	ChAdOx1 nCoV-19	Non-replicating viral vector	10^10 viral particle	5	UK	Day 0/28	Live SARS-CoV-2 virus	Microneutralisation assay (MNA80)	NA	NA	NA	NA	3.5-6.5	1	56-69	elderly	42	prime	20	GMT/CI	144	119	347	Table S3
28	Ramasamy et al. 2020	NCT04400838	ChAdOx1 nCoV-19	Non-replicating viral vector	10^10 viral particle	5	UK	Day 0/28	Live SARS-CoV-2 virus	Microneutralisation assay (MNA80)	NA	NA	NA	NA	3.5-6.5	1	56-69	elderly	56	prime	22	GMT/CI	178	124	416	Table S3
28	Ramasamy et al. 2020	NCT04400838	ChAdOx1 nCoV-19	Non-replicating viral vector	10^10 viral particle	5	UK	Day 0/28	Live SARS-CoV-2 virus	Microneutralisation assay (MNA80)	NA	NA	NA	NA	3.5-6.5	1	>=70	elderly	0	prime	47	GMT/CI	5	5	5	Table S3
28	Ramasamy et al. 2020	NCT04400838	ChAdOx1 nCoV-19	Non-replicating viral vector	10^10 viral particle	5	UK	Day 0/28	Live SARS-CoV-2 virus	Microneutralisation assay (MNA80)	NA	NA	NA	NA	3.5-6.5	1	>=70	elderly	28	prime	42	GMT/CI	21	21	121	Table S3
28	Ramasamy et al. 2020	NCT04400838	ChAdOx1 nCoV-19	Non-replicating viral vector	10^10 viral particle	5	UK	Day 0/28	Live SARS-CoV-2 virus	Microneutralisation assay (MNA80)	NA	NA	NA	NA	3.5-6.5	1	>=70	elderly	42	prime	47	GMT/CI	161	73	323	Table S3
28	Ramasamy et al. 2020	NCT04400838	ChAdOx1 nCoV-19	Non-replicating viral vector	10^10 viral particle	5	UK	Day 0/28	Live SARS-CoV-2 virus	Microneutralisation assay (MNA80)	NA	NA	NA	NA	3.5-6.5	1	>=70	elderly	56	prime	43	GMT/CI	146	56	239	Table S3
29	Mulligan et al. 2020	NCT04368728	BNT162b1	mRNA	ug	30	US	Day 0/20	Pseudo wild-type virus	Fluorescent neutralization assay	94	60.5	121	38	10	0.33	18-55	adult	0	prime	12	GMT/CI	10	10	10	Figure 4B
29	Mulligan et al. 2020	NCT04368728	BNT162b1	mRNA	ug	30	US	Day 0/20	Pseudo wild-type virus	Fluorescent neutralization assay	94	60.5	121	38	10	0.33	18-55	adult	6	prime	12	GMT/CI	10	NA	NA	Figure 4B
29	Mulligan et al. 2020	NCT04368728	BNT162b1	mRNA	ug	30	US	Day 0/20	Pseudo wild-type virus	Fluorescent neutralization assay	94	60.5	121	38	10	0.33	18-55	adult	20	prime	12	GMT/CI	13	NA	NA	Figure 4B
29	Mulligan et al. 2020	NCT04368728	BNT162b1	mRNA	ug	30	US	Day 0/20	Pseudo wild-type virus	Fluorescent neutralization assay	94	60.5	121	38	10	0.33	18-55	adult	27	prime	12	GMT/CI	168	NA	NA	Figure 4B
29	Mulligan et al. 2020	NCT04368728	BNT162b1	mRNA	ug	30	US	Day 0/20	Pseudo wild-type virus	Fluorescent neutralization assay	94	60.5	121	38	10	0.33	18-55	adult	34	prime	12	GMT/CI	180	NA	NA	Figure 4B
29	Mulligan et al. 2020	NCT04368728	BNT162b1	mRNA	ug	30	US	Day 0/20	Pseudo wild-type virus	Fluorescent neutralization assay	94	60.5	121	38	30	1	18-55	adult	0	prime	12	GMT/CI	10	10	10	Figure 4B
29	Mulligan et al. 2020	NCT04368728	BNT162b1	mRNA	ug	30	US	Day 0/20	Pseudo wild-type virus	Fluorescent neutralization assay	94	60.5	121	38	30	1	18-55	adult	6	prime	12	GMT/CI	10	NA	NA	Figure 4B
29	Mulligan et al. 2020	NCT04368728	BNT162b1	mRNA	ug	30	US	Day 0/20	Pseudo wild-type virus	Fluorescent neutralization assay	94	60.5	121	38	30	1	18-55	adult	20	prime	12	GMT/CI	29	NA	NA	Figure 4B
29	Mulligan et al. 2020	NCT04368728	BNT162b1	mRNA	ug	30	US	Day 0/20	Pseudo wild-type virus	Fluorescent neutralization assay	94	60.5	121	38	30	1	18-55	adult	27	prime	12	GMT/CI	267	NA	NA	Figure 4B
29	Mulligan et al. 2020	NCT04368728	BNT162b1	mRNA	ug	30	US	Day 0/20	Pseudo wild-type virus	Fluorescent neutralization assay	94	60.5	121	38	30	1	18-55	adult	34	prime	12	GMT/CI	437	NA	NA	Figure 4B
29	Mulligan et al. 2020	NCT04368728	BNT162b1	mRNA	ug	30	US	Day 0	Pseudo wild-type virus	Fluorescent neutralization assay	94	60.5	121	38	100	0.33	18-55	adult	0	prime	12	GMT/CI	10	10	10	Figure 4B
29	Mulligan et al. 2020	NCT04368728	BNT162b1	mRNA	ug	30	US	Day 0	Pseudo wild-type virus	Fluorescent neutralization assay	94	60.5	121	38	100	0.33	18-55	adult	6	prime	12	GMT/CI	10	NA	NA	Figure 4B
29	Mulligan et al. 2020	NCT04368728	BNT162b1	mRNA	ug	30	US	Day 0	Pseudo wild-type virus	Fluorescent neutralization assay	94	60.5	121	38	100	0.33	18-55	adult	20	prime	12	GMT/CI	33	NA	NA	Figure 4B
30	Xia et al. 2021	ChiCTR2000032459	BBIBP-CorV	Inactivated vaccine	ug	4	Shangqiu, China	Day 0/28/56 (booster)	Live SARS-CoV-2 virus	MNT 50	198	156.7	250.2	NA	2	0.5	3-5	children	28	prime	83	GMT/CI	14.5	11.2	18.7	Appendix 15
30	Xia et al. 2021	ChiCTR2000032459	BBIBP-CorV	Inactivated vaccine	ug	4	Shangqiu, China	Day 0/28/56 (booster)	Live SARS-CoV-2 virus	MNT 50	198	156.7	250.2	NA	2	0.5	3-5	children	56	prime	83	GMT/CI	105.3	90.9	122	Appendix 16
30	Xia et al. 2021	ChiCTR2000032459	BBIBP-CorV	Inactivated vaccine	ug	4	Shangqiu, China	Day 0/28/56 (booster)	Live SARS-CoV-2 virus	MNT 50	198	156.7	250.2	NA	2	0.5	3-5	children	84	booster	83	GMT/CI	143.6	124.3	165.8	Appendix 17
30	Xia et al. 2021	ChiCTR2000032459	BBIBP-CorV	Inactivated vaccine	ug	4	Shangqiu, China	Day 0/28/56 (booster)	Live SARS-CoV-2 virus	MNT 50	198	156.7	250.2	NA	2	0.5	6-12	children	28	prime	84	GMT/CI	30	25	36	Appendix 19
30	Xia et al. 2021	ChiCTR2000032459	BBIBP-CorV	Inactivated vaccine	ug	4	Shangqiu, China	Day 0/28/56 (booster)	Live SARS-CoV-2 virus	MNT 50	198	156.7	250.2	NA	2	0.5	6-12	children	56	prime	84	GMT/CI	84.1	72.6	97.3	Appendix 20
30	Xia et al. 2021	ChiCTR2000032459	BBIBP-CorV	Inactivated vaccine	ug	4	Shangqiu, China	Day 0/28/56 (booster)	Live SARS-CoV-2 virus	MNT 50	198	156.7	250.2	NA	2	0.5	6-12	children	84	booster	84	GMT/CI	127	111.9	144.2	Appendix 21
30	Xia et al. 2021	ChiCTR2000032459	BBIBP-CorV	Inactivated vaccine	ug	4	Shangqiu, China	Day 0/28/56 (booster)	Live SARS-CoV-2 virus	MNT 50	198	156.7	250.2	NA	2	0.5	13-17	children	28	prime	84	GMT/CI	48	42.5	54.3	Appendix 23
30	Xia et al. 2021	ChiCTR2000032459	BBIBP-CorV	Inactivated vaccine	ug	4	Shangqiu, China	Day 0/28/56 (booster)	Live SARS-CoV-2 virus	MNT 50	198	156.7	250.2	NA	2	0.5	13-17	children	56	prime	84	GMT/CI	88	77.9	99.5	Appendix 24
30	Xia et al. 2021	ChiCTR2000032459	BBIBP-CorV	Inactivated vaccine	ug	4	Shangqiu, China	Day 0/28/56 (booster)	Live SARS-CoV-2 virus	MNT 50	198	156.7	250.2	NA	2	0.5	13-17	children	84	booster	84	GMT/CI	150.7	134.2	169.2	Appendix 25
30	Xia et al. 2021	ChiCTR2000032459	BBIBP-CorV	Inactivated vaccine	ug	4	Shangqiu, China	Day 0/28/56 (booster)	Live SARS-CoV-2 virus	MNT 50	198	156.7	250.2	NA	4	1	3-5	children	28	prime	84	GMT/CI	20.2	16.3	25	Appendix 15
30	Xia et al. 2021	ChiCTR2000032459	BBIBP-CorV	Inactivated vaccine	ug	4	Shangqiu, China	Day 0/28/56 (booster)	Live SARS-CoV-2 virus	MNT 50	198	156.7	250.2	NA	4	1	3-5	children	56	prime	84	GMT/CI	180.2	163.7	198.5	Appendix 16
30	Xia et al. 2021	ChiCTR2000032459	BBIBP-CorV	Inactivated vaccine	ug	4	Shangqiu, China	Day 0/28/56 (booster)	Live SARS-CoV-2 virus	MNT 50	198	156.7	250.2	NA	4	1	3-5	children	84	booster	84	GMT/CI	199.1	174.1	227.8	Appendix 17
30	Xia et al. 2021	ChiCTR2000032459	BBIBP-CorV	Inactivated vaccine	ug	4	Shangqiu, China	Day 0/28/56 (booster)	Live SARS-CoV-2 virus	MNT 50	198	156.7	250.2	NA	4	1	6-12	children	28	prime	84	GMT/CI	54.1	45.6	64.1	Appendix 19
30	Xia et al. 2021	ChiCTR2000032459	BBIBP-CorV	Inactivated vaccine	ug	4	Shangqiu, China	Day 0/28/56 (booster)	Live SARS-CoV-2 virus	MNT 50	198	156.7	250.2	NA	4	1	6-12	children	56	prime	84	GMT/CI	168.6	152	187.1	Appendix 20
30	Xia et al. 2021	ChiCTR2000032459	BBIBP-CorV	Inactivated vaccine	ug	4	Shangqiu, China	Day 0/28/56 (booster)	Live SARS-CoV-2 virus	MNT 50	198	156.7	250.2	NA	4	1	6-12	children	84	booster	84	GMT/CI	184.8	162.5	210.1	Appendix 21
30	Xia et al. 2021	ChiCTR2000032459	BBIBP-CorV	Inactivated vaccine	ug	4	Shangqiu, China	Day 0/28/56 (booster)	Live SARS-CoV-2 virus	MNT 50	198	156.7	250.2	NA	4	1	13-17	children	28	prime	84	GMT/CI	61.4	52.1	72.3	Appendix 23
30	Xia et al. 2021	ChiCTR2000032459	BBIBP-CorV	Inactivated vaccine	ug	4	Shangqiu, China	Day 0/28/56 (booster)	Live SARS-CoV-2 virus	MNT 50	198	156.7	250.2	NA	4	1	13-17	children	56	prime	84	GMT/CI	155.7	137.4	176.5	Appendix 24
30	Xia et al. 2021	ChiCTR2000032459	BBIBP-CorV	Inactivated vaccine	ug	4	Shangqiu, China	Day 0/28/56 (booster)	Live SARS-CoV-2 virus	MNT 50	198	156.7	250.2	NA	4	1	13-17	children	84	booster	84	GMT/CI	199	180.6	219.2	Appendix 25
30	Xia et al. 2021	ChiCTR2000032459	BBIBP-CorV	Inactivated vaccine	ug	4	Shangqiu, China	Day 0/28/56 (booster)	Live SARS-CoV-2 virus	MNT 50	198	156.7	250.2	NA	8	2	3-5	children	28	prime	84	GMT/CI	21.4	17.5	26	Appendix 15
30	Xia et al. 2021	ChiCTR2000032459	BBIBP-CorV	Inactivated vaccine	ug	4	Shangqiu, China	Day 0/28/56 (booster)	Live SARS-CoV-2 virus	MNT 50	198	156.7	250.2	NA	8	2	3-5	children	56	prime	84	GMT/CI	171	155.8	187.6	Appendix 16
30	Xia et al. 2021	ChiCTR2000032459	BBIBP-CorV	Inactivated vaccine	ug	4	Shangqiu, China	Day 0/28/56 (booster)	Live SARS-CoV-2 virus	MNT 50	198	156.7	250.2	NA	8	2	3-5	children	84	booster	84	GMT/CI	224.4	202.2	249.1	Appendix 17
30	Xia et al. 2021	ChiCTR2000032459	BBIBP-CorV	Inactivated vaccine	ug	4	Shangqiu, China	Day 0/28/56 (booster)	Live SARS-CoV-2 virus	MNT 50	198	156.7	250.2	NA	8	2	6-12	children	28	prime	84	GMT/CI	55.8	45.3	68.7	Appendix 19
30	Xia et al. 2021	ChiCTR2000032459	BBIBP-CorV	Inactivated vaccine	ug	4	Shangqiu, China	Day 0/28/56 (booster)	Live SARS-CoV-2 virus	MNT 50	198	156.7	250.2	NA	8	2	6-12	children	56	prime	84	GMT/CI	162.8	145.6	182	Appendix 20
30	Xia et al. 2021	ChiCTR2000032459	BBIBP-CorV	Inactivated vaccine	ug	4	Shangqiu, China	Day 0/28/56 (booster)	Live SARS-CoV-2 virus	MNT 50	198	156.7	250.2	NA	8	2	6-12	children	84	booster	84	GMT/CI	175.8	175.8	195.4	Appendix 21
30	Xia et al. 2021	ChiCTR2000032459	BBIBP-CorV	Inactivated vaccine	ug	4	Shangqiu, China	Day 0/28/56 (booster)	Live SARS-CoV-2 virus	MNT 50	198	156.7	250.2	NA	8	2	13-17	children	28	prime	84	GMT/CI	80.2	69.3	92.9	Appendix 23
30	Xia et al. 2021	ChiCTR2000032459	BBIBP-CorV	Inactivated vaccine	ug	4	Shangqiu, China	Day 0/28/56 (booster)	Live SARS-CoV-2 virus	MNT 50	198	156.7	250.2	NA	8	2	13-17	children	56	prime	84	GMT/CI	148	132	165.9	Appendix 24
30	Xia et al. 2021	ChiCTR2000032459	BBIBP-CorV	Inactivated vaccine	ug	4	Shangqiu, China	Day 0/28/56 (booster)	Live SARS-CoV-2 virus	MNT 50	198	156.7	250.2	NA	8	2	13-17	children	84	booster	84	GMT/CI	192.1	175.3	210.6	Appendix 25
31	Yang et al. 2021 Phase 1	NCT04445194	ZF2001	Protein subunit	ug	25	Chongqing & Beijing, China	Day 0/30/60	Live SARS-CoV-2 virus	MNT 50	51.2	38.3	70.5	89	25	1	18-59	adult	0	prime	15	GMT/CI	2	2	2	Figure 2D, Results
31	Yang et al. 2021 Phase 1	NCT04445194	ZF2001	Protein subunit	ug	25	Chongqing & Beijing, China	Day 0/30/60	Live SARS-CoV-2 virus	MNT 50	51.2	38.3	70.5	89	25	1	18-59	adult	30	prime	15	GMT/CI	2	2	2	Figure 2D, Results
31	Yang et al. 2021 Phase 1	NCT04445194	ZF2001	Protein subunit	ug	25	Chongqing & Beijing, China	Day 0/30/60	Live SARS-CoV-2 virus	MNT 50	51.2	38.3	70.5	89	25	1	18-59	adult	60	prime	15	GMT/CI	14	8	24.6	Figure 2D, Results
31	Yang et al. 2021 Phase 1	NCT04445194	ZF2001	Protein subunit	ug	25	Chongqing & Beijing, China	Day 0/30/60	Live SARS-CoV-2 virus	MNT 50	51.2	38.3	70.5	89	25	1	18-59	adult	67	prime	15	GMT/CI	94.5	49.3	181.3	Figure 2D, Results
31	Yang et al. 2021 Phase 1	NCT04445194	ZF2001	Protein subunit	ug	25	Chongqing & Beijing, China	Day 0/30/60	Live SARS-CoV-2 virus	MNT 50	51.2	38.3	70.5	89	50	2	18-59	adult	0	prime	18	GMT/CI	2	2	2	Figure 2D, Results
31	Yang et al. 2021 Phase 1	NCT04445194	ZF2001	Protein subunit	ug	25	Chongqing & Beijing, China	Day 0/30/60	Live SARS-CoV-2 virus	MNT 50	51.2	38.3	70.5	89	50	2	18-59	adult	30	prime	18	GMT/CI	2	2	2	Figure 2D, Results
31	Yang et al. 2021 Phase 2	NCT04466085	ZF2001	Protein subunit	ug	25	Chongqing & Beijing, China	Day 0/30/60	Live SARS-CoV-2 virus	MNT 50	51.2	38.3	70.5	89	50	2	18-59	adult	60	prime	18	GMT/CI	11.4	6.6	19.8	Figure 2D, Results
31	Yang et al. 2021 Phase 2	NCT04466085	ZF2001	Protein subunit	ug	25	Chongqing & Beijing, China	Day 0/30/60	Live SARS-CoV-2 virus	MNT 50	51.2	38.3	70.5	89	50	2	18-59	adult	67	prime	18	GMT/CI	117.8	64.6	214.9	Figure 2D, Results
31	Yang et al. 2021 Phase 2	NCT04466085	ZF2001	Protein subunit	ug	25	Xiangtan, Hunan Province, China	Day 0/30/60	Live SARS-CoV-2 virus	MNT 50	51.2	38.3	70.5	89	25	1	18-59	adult	0	prime	150	GMT/CI	2	2	2	Figure 2H, Results
31	Yang et al. 2021 Phase 2	NCT04466085	ZF2001	Protein subunit	ug	25	Xiangtan, Hunan Province, China	Day 0/30/60	Live SARS-CoV-2 virus	MNT 50	51.2	38.3	70.5	89	25	1	18-59	adult	44	prime	150	GMT/CI	19.5	15.2	25	Figure 2H, Results
31	Yang et al. 2021 Phase 2	NCT04466085	ZF2001	Protein subunit	ug	25	Xiangtan, Hunan Province, China	Day 0/30/60	Live SARS-CoV-2 virus	MNT 50	51.2	38.3	70.5	89	25	1	18-59	adult	74	prime	150	GMT/CI	102.5	81.8	128.5	Figure 2H, Results
31	Yang et al. 2021 Phase 2	NCT04466085	ZF2001	Protein subunit	ug	25	Xiangtan, Hunan Province, China	Day 0/30/60	Live SARS-CoV-2 virus	MNT 50	51.2	38.3	70.5	89	50	2	18-59	adult	0	prime	148	GMT/CI	2	2	2	Figure 2H, Results
31	Yang et al. 2021 Phase 2	NCT04466085	ZF2001	Protein subunit	ug	25	Xiangtan, Hunan Province, China	Day 0/30/60	Live SARS-CoV-2 virus	MNT 50	51.2	38.3	70.5	89	50	2	18-59	adult	44	prime	148	GMT/CI	12.6	10	16	Figure 2H, Results
31	Yang et al. 2021 Phase 2	NCT04466085	ZF2001	Protein subunit	ug	25	Xiangtan, Hunan Province, China	Day 0/30/60	Live SARS-CoV-2 virus	MNT 50	51.2	38.3	70.5	89	50	2	18-59	adult	74	prime	148	GMT/CI	69.1	53	90	Figure 2H, Results
32	Meng et al. 2021 Phase 1	NCT04530656	Sf9 cells	Protein subunit	ug	20	China	Day 0/28	Live SARS-CoV-2 virus	NA	NA	NA	NA	NA	20	1	15-55	adult	0	prime	24	GMT/CI	0.7	0.7	0.7	Tabel 4
32	Meng et al. 2021 Phase 1	NCT04530656	Sf9 cells	Protein subunit	ug	20	China	Day 0/28	Live SARS-CoV-2 virus	NA	NA	NA	NA	NA	20	1	15-55	adult	28	prime	24	GMT/CI	0.7	0.7	0.7	Tabel 4
32	Meng et al. 2021 Phase 1	NCT04530656	Sf9 cells	Protein subunit	ug	20	China	Day 0/28	Live SARS-CoV-2 virus	NA	NA	NA	NA	NA	20	1	15-55	adult	35	prime	24	GMT/CI	0.8	0.7	1	Tabel 4
32	Meng et al. 2021 Phase 1	NCT04530656	Sf9 cells	Protein subunit	ug	20	China	Day 0/28	Live SARS-CoV-2 virus	NA	NA	NA	NA	NA	20	1	15-55	adult	42	prime	24	GMT/CI	1	0.8	1.3	Tabel 4
32	Meng et al. 2021 Phase 1	NCT04530656	Sf9 cells	Protein subunit	ug	20	China	Day 0/28	Live SARS-CoV-2 virus	NA	NA	NA	NA	NA	20	1	15-55	adult	56	prime	24	GMT/CI	1.2	0.9	1.6	Tabel 4
32	Meng et al. 2021 Phase 1	NCT04530656	Sf9 cells	Protein subunit	ug	20	China	Day 0/28	Live SARS-CoV-2 virus	NA	NA	NA	NA	NA	20	1	>55	elderly	0	prime	18	GMT/CI	0.7	0.7	0.7	Tabel 4
32	Meng et al. 2021 Phase 1	NCT04530656	Sf9 cells	Protein subunit	ug	20	China	Day 0/28	Live SARS-CoV-2 virus	NA	NA	NA	NA	NA	20	1	>55	elderly	28	prime	18	GMT/CI	0.7	0.7	0.7	Tabel 4
32	Meng et al. 2021 Phase 1	NCT04530656	Sf9 cells	Protein subunit	ug	20	China	Day 0/28	Live SARS-CoV-2 virus	NA	NA	NA	NA	NA	20	1	>55	elderly	35	prime	18	GMT/CI	0.8	0.7	1	Tabel 4
32	Meng et al. 2021 Phase 1	NCT04530656	Sf9 cells	Protein subunit	ug	20	China	Day 0/28	Live SARS-CoV-2 virus	NA	NA	NA	NA	NA	20	1	>55	elderly	42	prime	18	GMT/CI	0.9	0.7	1.2	Tabel 4
32	Meng et al. 2021 Phase 1	NCT04530656	Sf9 cells	Protein subunit	ug	20	China	Day 0/28	Live SARS-CoV-2 virus	NA	NA	NA	NA	NA	20	1	>55	elderly	56	prime	18	GMT/CI	1	0.8	1.2	Tabel 4
32	Meng et al. 2021 Phase 1	NCT04530656	Sf9 cells	Protein subunit	ug	20	China	Day 0/28	Live SARS-CoV-2 virus	NA	NA	NA	NA	NA	40	2	15-55	adult	0	prime	24	GMT/CI	0.7	0.7	0.7	Tabel 4
32	Meng et al. 2021 Phase 1	NCT04530656	Sf9 cells	Protein subunit	ug	20	China	Day 0/28	Live SARS-CoV-2 virus	NA	NA	NA	NA	NA	40	2	15-55	adult	28	prime	24	GMT/CI	0.7	0.7	0.7	Tabel 4
32	Meng et al. 2021 Phase 1	NCT04530656	Sf9 cells	Protein subunit	ug	20	China	Day 0/28	Live SARS-CoV-2 virus	NA	NA	NA	NA	NA	40	2	15-55	adult	35	prime	24	GMT/CI	0.9	0.8	1.2	Tabel 4
32	Meng et al. 2021 Phase 1	NCT04530656	Sf9 cells	Protein subunit	ug	20	China	Day 0/28	Live SARS-CoV-2 virus	NA	NA	NA	NA	NA	40	2	15-55	adult	42	prime	24	GMT/CI	1.5	1	2.2	Tabel 4
32	Meng et al. 2021 Phase 1	NCT04530656	Sf9 cells	Protein subunit	ug	20	China	Day 0/28	Live SARS-CoV-2 virus	NA	NA	NA	NA	NA	40	2	15-55	adult	56	prime	24	GMT/CI	2.3	1.5	3.3	Tabel 4
32	Meng et al. 2021 Phase 1	NCT04530656	Sf9 cells	Protein subunit	ug	20	China	Day 0/28	Live SARS-CoV-2 virus	NA	NA	NA	NA	NA	40	2	>55	elderly	0	prime	18	GMT/CI	0.7	0.7	0.7	Tabel 4
32	Meng et al. 2021 Phase 1	NCT04530656	Sf9 cells	Protein subunit	ug	20	China	Day 0/28	Live SARS-CoV-2 virus	NA	NA	NA	NA	NA	40	2	>55	elderly	28	prime	18	GMT/CI	0.7	0.7	0.7	Tabel 4
32	Meng et al. 2021 Phase 1	NCT04530656	Sf9 cells	Protein subunit	ug	20	China	Day 0/28	Live SARS-CoV-2 virus	NA	NA	NA	NA	NA	40	2	>55	elderly	35	prime	18	GMT/CI	1	0.8	1.3	Tabel 4
32	Meng et al. 2021 Phase 1	NCT04530656	Sf9 cells	Protein subunit	ug	20	China	Day 0/28	Live SARS-CoV-2 virus	NA	NA	NA	NA	NA	40	2	>55	elderly	42	prime	18	GMT/CI	1	0.8	1.4	Tabel 4
32	Meng et al. 2021 Phase 1	NCT04530656	Sf9 cells	Protein subunit	ug	20	China	Day 0/28	Live SARS-CoV-2 virus	NA	NA	NA	NA	NA	40	2	>55	elderly	56	prime	18	GMT/CI	1.5	1.1	2	Tabel 4
32	Meng et al. 2021 Phase 1	NCT04530656	Sf9 cells	Protein subunit	ug	20	China	Day 0/28	Pseudovirus	NA	NA	NA	NA	NA	20	1	15-55	adult	0	prime	24	GMT/CI	0.7	0.7	0.7	Tabel 4
32	Meng et al. 2021 Phase 1	NCT04530656	Sf9 cells	Protein subunit	ug	20	China	Day 0/28	Pseudovirus	NA	NA	NA	NA	NA	20	1	15-55	adult	28	prime	24	GMT/CI	17.2	14.7	20.1	Tabel 4
32	Meng et al. 2021 Phase 1	NCT04530656	Sf9 cells	Protein subunit	ug	20	China	Day 0/28	Pseudovirus	NA	NA	NA	NA	NA	20	1	15-55	adult	35	prime	24	GMT/CI	17.6	14.6	21.2	Tabel 4
32	Meng et al. 2021 Phase 1	NCT04530656	Sf9 cells	Protein subunit	ug	20	China	Day 0/28	Pseudovirus	NA	NA	NA	NA	NA	20	1	15-55	adult	42	prime	24	GMT/CI	17	14.7	19.6	Tabel 4
32	Meng et al. 2021 Phase 1	NCT04530656	Sf9 cells	Protein subunit	ug	20	China	Day 0/28	Pseudovirus	NA	NA	NA	NA	NA	20	1	15-55	adult	56	prime	24	GMT/CI	26.5	19.8	35.5	Tabel 4
32	Meng et al. 2021 Phase 1	NCT04530656	Sf9 cells	Protein subunit	ug	20	China	Day 0/28	Pseudovirus	NA	NA	NA	NA	NA	20	1	>55	elderly	0	prime	18	GMT/CI	0.7	0.7	0.7	Tabel 4
32	Meng et al. 2021 Phase 1	NCT04530656	Sf9 cells	Protein subunit	ug	20	China	Day 0/28	Pseudovirus	NA	NA	NA	NA	NA	20	1	>55	elderly	28	prime	18	GMT/CI	15.7	14.3	17.2	Tabel 4
32	Meng et al. 2021 Phase 1	NCT04530656	Sf9 cells	Protein subunit	ug	20	China	Day 0/28	Pseudovirus	NA	NA	NA	NA	NA	20	1	>55	elderly	35	prime	18	GMT/CI	16.9	14.2	20.1	Tabel 4
32	Meng et al. 2021 Phase 1	NCT04530656	Sf9 cells	Protein subunit	ug	20	China	Day 0/28	Pseudovirus	NA	NA	NA	NA	NA	20	1	>55	elderly	42	prime	18	GMT/CI	15.7	14.2	17.4	Tabel 4
32	Meng et al. 2021 Phase 1	NCT04530656	Sf9 cells	Protein subunit	ug	20	China	Day 0/28	Pseudovirus	NA	NA	NA	NA	NA	20	1	>55	elderly	56	prime	18	GMT/CI	19.4	15.7	24	Tabel 4
32	Meng et al. 2021 Phase 1	NCT04530656	Sf9 cells	Protein subunit	ug	20	China	Day 0/28	Pseudovirus	NA	NA	NA	NA	NA	40	2	15-55	adult	0	prime	24	GMT/CI	0.7	0.7	0.7	Tabel 4
32	Meng et al. 2021 Phase 1	NCT04530656	Sf9 cells	Protein subunit	ug	20	China	Day 0/28	Pseudovirus	NA	NA	NA	NA	NA	40	2	15-55	adult	28	prime	24	GMT/CI	16	14	18.2	Tabel 4
32	Meng et al. 2021 Phase 1	NCT04530656	Sf9 cells	Protein subunit	ug	20	China	Day 0/28	Pseudovirus	NA	NA	NA	NA	NA	40	2	15-55	adult	35	prime	24	GMT/CI	19.7	15.9	24.5	Tabel 4
32	Meng et al. 2021 Phase 1	NCT04530656	Sf9 cells	Protein subunit	ug	20	China	Day 0/28	Pseudovirus	NA	NA	NA	NA	NA	40	2	15-55	adult	42	prime	24	GMT/CI	18.6	15	23	Tabel 4
32	Meng et al. 2021 Phase 1	NCT04530656	Sf9 cells	Protein subunit	ug	20	China	Day 0/28	Pseudovirus	NA	NA	NA	NA	NA	40	2	15-55	adult	56	prime	24	GMT/CI	29	21.5	39.1	Tabel 4
32	Meng et al. 2021 Phase 1	NCT04530656	Sf9 cells	Protein subunit	ug	20	China	Day 0/28	Pseudovirus	NA	NA	NA	NA	NA	40	2	>55	elderly	0	prime	18	GMT/CI	0.7	0.7	0.7	Tabel 4
32	Meng et al. 2021 Phase 1	NCT04530656	Sf9 cells	Protein subunit	ug	20	China	Day 0/28	Pseudovirus	NA	NA	NA	NA	NA	40	2	>55	elderly	28	prime	18	GMT/CI	15	15	15	Tabel 4
32	Meng et al. 2021 Phase 1	NCT04530656	Sf9 cells	Protein subunit	ug	20	China	Day 0/28	Pseudovirus	NA	NA	NA	NA	NA	40	2	>55	elderly	35	prime	18	GMT/CI	16.1	13.9	18.5	Tabel 4
32	Meng et al. 2021 Phase 1	NCT04530656	Sf9 cells	Protein subunit	ug	20	China	Day 0/28	Pseudovirus	NA	NA	NA	NA	NA	40	2	>55	elderly	42	prime	18	GMT/CI	21.9	16.6	29.1	Tabel 4
32	Meng et al. 2021 Phase 1	NCT04530656	Sf9 cells	Protein subunit	ug	20	China	Day 0/28	Pseudovirus	NA	NA	NA	NA	NA	40	2	>55	elderly	56	prime	18	GMT/CI	25.7	19.4	34.2	Tabel 4
32	Meng et al. 2021 Phase 1	NCT04530656	Sf9 cells	Protein subunit	ug	20	China	Day 0/14/28	Live SARS-CoV-2 virus	NA	NA	NA	NA	NA	40	2	15-55	adult	0	prime	24	GMT/CI	0.7	0.7	0.7	Tabel 4
32	Meng et al. 2021 Phase 1	NCT04530656	Sf9 cells	Protein subunit	ug	20	China	Day 0/14/28	Live SARS-CoV-2 virus	NA	NA	NA	NA	NA	40	2	15-55	adult	28	prime	24	GMT/CI	0.7	0.7	0.7	Tabel 4
32	Meng et al. 2021 Phase 1	NCT04530656	Sf9 cells	Protein subunit	ug	20	China	Day 0/14/28	Live SARS-CoV-2 virus	NA	NA	NA	NA	NA	40	2	15-55	adult	35	prime	24	GMT/CI	19.4	11.7	32.2	Tabel 4
32	Meng et al. 2021 Phase 1	NCT04530656	Sf9 cells	Protein subunit	ug	20	China	Day 0/14/28	Live SARS-CoV-2 virus	NA	NA	NA	NA	NA	40	2	15-55	adult	42	prime	24	GMT/CI	28.2	17.5	45.4	Tabel 4
32	Meng et al. 2021 Phase 1	NCT04530656	Sf9 cells	Protein subunit	ug	20	China	Day 0/14/28	Live SARS-CoV-2 virus	NA	NA	NA	NA	NA	40	2	15-55	adult	56	prime	24	GMT/CI	102.9	61.9	171.2	Tabel 4
32	Meng et al. 2021 Phase 1	NCT04530656	Sf9 cells	Protein subunit	ug	20	China	Day 0/14/28	Live SARS-CoV-2 virus	NA	NA	NA	NA	NA	40	2	>55	elderly	0	prime	18	GMT/CI	0.7	0.7	0.7	Tabel 4
32	Meng et al. 2021 Phase 1	NCT04530656	Sf9 cells	Protein subunit	ug	20	China	Day 0/14/28	Live SARS-CoV-2 virus	NA	NA	NA	NA	NA	40	2	>55	elderly	28	prime	18	GMT/CI	0.7	0.7	0.7	Tabel 4
32	Meng et al. 2021 Phase 1	NCT04530656	Sf9 cells	Protein subunit	ug	20	China	Day 0/14/28	Live SARS-CoV-2 virus	NA	NA	NA	NA	NA	40	2	>55	elderly	35	prime	18	GMT/CI	4.5	2.2	9	Tabel 4
32	Meng et al. 2021 Phase 1	NCT04530656	Sf9 cells	Protein subunit	ug	20	China	Day 0/14/28	Live SARS-CoV-2 virus	NA	NA	NA	NA	NA	40	2	>55	elderly	42	prime	18	GMT/CI	7.1	3.2	15.7	Tabel 4
32	Meng et al. 2021 Phase 1	NCT04530656	Sf9 cells	Protein subunit	ug	20	China	Day 0/14/28	Live SARS-CoV-2 virus	NA	NA	NA	NA	NA	40	2	>55	elderly	56	prime	18	GMT/CI	22.4	7.7	65.5	Tabel 4
32	Meng et al. 2021 Phase 1	NCT04530656	Sf9 cells	Protein subunit	ug	20	China	Day 0/14/28	Pseudovirus	NA	NA	NA	NA	NA	40	2	15-55	adult	0	prime	24	GMT/CI	0.7	0.7	0.7	Tabel 4
32	Meng et al. 2021 Phase 1	NCT04530656	Sf9 cells	Protein subunit	ug	20	China	Day 0/14/28	Pseudovirus	NA	NA	NA	NA	NA	40	2	15-55	adult	28	prime	24	GMT/CI	16.1	14.5	17.9	Tabel 4
32	Meng et al. 2021 Phase 1	NCT04530656	Sf9 cells	Protein subunit	ug	20	China	Day 0/14/28	Pseudovirus	NA	NA	NA	NA	NA	40	2	15-55	adult	35	prime	24	GMT/CI	82.1	56	120.5	Tabel 4
32	Meng et al. 2021 Phase 1	NCT04530656	Sf9 cells	Protein subunit	ug	20	China	Day 0/14/28	Pseudovirus	NA	NA	NA	NA	NA	40	2	15-55	adult	42	prime	24	GMT/CI	86.7	58.7	128	Tabel 4
32	Meng et al. 2021 Phase 1	NCT04530656	Sf9 cells	Protein subunit	ug	20	China	Day 0/14/28	Pseudovirus	NA	NA	NA	NA	NA	40	2	15-55	adult	56	prime	24	GMT/CI	108	78.8	148.2	Tabel 4
32	Meng et al. 2021 Phase 1	NCT04530656	Sf9 cells	Protein subunit	ug	20	China	Day 0/14/28	Pseudovirus	NA	NA	NA	NA	NA	40	2	>55	elderly	0	prime	18	GMT/CI	0.7	0.7	0.7	Tabel 4
32	Meng et al. 2021 Phase 1	NCT04530656	Sf9 cells	Protein subunit	ug	20	China	Day 0/14/28	Pseudovirus	NA	NA	NA	NA	NA	40	2	>55	elderly	28	prime	18	GMT/CI	15	15	15	Tabel 4
32	Meng et al. 2021 Phase 1	NCT04530656	Sf9 cells	Protein subunit	ug	20	China	Day 0/14/28	Pseudovirus	NA	NA	NA	NA	NA	40	2	>55	elderly	35	prime	18	GMT/CI	21.9	16.4	29.4	Tabel 4
32	Meng et al. 2021 Phase 1	NCT04530656	Sf9 cells	Protein subunit	ug	20	China	Day 0/14/28	Pseudovirus	NA	NA	NA	NA	NA	40	2	>55	elderly	42	prime	18	GMT/CI	25.6	19.6	33.5	Tabel 4
32	Meng et al. 2021 Phase 1	NCT04530656	Sf9 cells	Protein subunit	ug	20	China	Day 0/14/28	Pseudovirus	NA	NA	NA	NA	NA	40	2	>55	elderly	56	prime	18	GMT/CI	50.5	36.3	70.1	Tabel 4
32	Meng et al. 2021 Phase 2	NCT04640402	Sf9 cells	Protein subunit	ug	20	China	Day 0/21	Live SARS-CoV-2 virus	NA	NA	NA	NA	NA	20	1	15-55	adult	0	prime	99	GMT/CI	0.7	0.7	0.7	Table 5
32	Meng et al. 2021 Phase 2	NCT04640402	Sf9 cells	Protein subunit	ug	20	China	Day 0/21	Live SARS-CoV-2 virus	NA	NA	NA	NA	NA	20	1	15-55	adult	21	prime	99	GMT/CI	0.7	0.7	0.7	Table 5
32	Meng et al. 2021 Phase 2	NCT04640402	Sf9 cells	Protein subunit	ug	20	China	Day 0/21	Live SARS-CoV-2 virus	NA	NA	NA	NA	NA	20	1	15-55	adult	35	prime	99	GMT/CI	1	0.9	1.2	Table 5
32	Meng et al. 2021 Phase 2	NCT04640402	Sf9 cells	Protein subunit	ug	20	China	Day 0/21	Live SARS-CoV-2 virus	NA	NA	NA	NA	NA	20	1	15-55	adult	51	prime	99	GMT/CI	1.9	1.6	2.4	Table 5
32	Meng et al. 2021 Phase 2	NCT04640402	Sf9 cells	Protein subunit	ug	20	China	Day 0/21	Live SARS-CoV-2 virus	NA	NA	NA	NA	NA	20	1	>55	elderly	0	prime	99	GMT/CI	0.7	0.7	0.7	Table 5
32	Meng et al. 2021 Phase 2	NCT04640402	Sf9 cells	Protein subunit	ug	20	China	Day 0/21	Live SARS-CoV-2 virus	NA	NA	NA	NA	NA	20	1	>55	elderly	21	prime	99	GMT/CI	0.7	0.7	0.7	Table 5
32	Meng et al. 2021 Phase 2	NCT04640402	Sf9 cells	Protein subunit	ug	20	China	Day 0/21	Live SARS-CoV-2 virus	NA	NA	NA	NA	NA	20	1	>55	elderly	35	prime	99	GMT/CI	1	0.9	1.1	Table 5
32	Meng et al. 2021 Phase 2	NCT04640402	Sf9 cells	Protein subunit	ug	20	China	Day 0/21	Live SARS-CoV-2 virus	NA	NA	NA	NA	NA	20	1	>55	elderly	51	prime	99	GMT/CI	1.3	1.2	1.5	Table 5
32	Meng et al. 2021 Phase 2	NCT04640402	Sf9 cells	Protein subunit	ug	20	China	Day 0/21	Live SARS-CoV-2 virus	NA	NA	NA	NA	NA	40	2	15-55	adult	0	prime	100	GMT/CI	0.7	0.7	0.7	Table 5
32	Meng et al. 2021 Phase 2	NCT04640402	Sf9 cells	Protein subunit	ug	20	China	Day 0/21	Live SARS-CoV-2 virus	NA	NA	NA	NA	NA	40	2	15-55	adult	21	prime	100	GMT/CI	0.7	0.7	0.7	Table 5
32	Meng et al. 2021 Phase 2	NCT04640402	Sf9 cells	Protein subunit	ug	20	China	Day 0/21	Live SARS-CoV-2 virus	NA	NA	NA	NA	NA	40	2	15-55	adult	35	prime	100	GMT/CI	2.2	1.7	2.9	Table 5
32	Meng et al. 2021 Phase 2	NCT04640402	Sf9 cells	Protein subunit	ug	20	China	Day 0/21	Live SARS-CoV-2 virus	NA	NA	NA	NA	NA	40	2	15-55	adult	51	prime	100	GMT/CI	3.6	2.6	4.9	Table 5
32	Meng et al. 2021 Phase 2	NCT04640402	Sf9 cells	Protein subunit	ug	20	China	Day 0/21	Live SARS-CoV-2 virus	NA	NA	NA	NA	NA	40	2	>55	elderly	0	prime	99	GMT/CI	0.7	0.7	0.7	Table 5
32	Meng et al. 2021 Phase 2	NCT04640402	Sf9 cells	Protein subunit	ug	20	China	Day 0/21	Live SARS-CoV-2 virus	NA	NA	NA	NA	NA	40	2	>55	elderly	21	prime	99	GMT/CI	0.7	0.7	0.7	Table 5
32	Meng et al. 2021 Phase 2	NCT04640402	Sf9 cells	Protein subunit	ug	20	China	Day 0/21	Live SARS-CoV-2 virus	NA	NA	NA	NA	NA	40	2	>55	elderly	35	prime	99	GMT/CI	1.1	0.9	1.1	Table 5
32	Meng et al. 2021 Phase 2	NCT04640402	Sf9 cells	Protein subunit	ug	20	China	Day 0/21	Live SARS-CoV-2 virus	NA	NA	NA	NA	NA	40	2	>55	elderly	51	prime	99	GMT/CI	1.6	1.4	1.9	Table 5
32	Meng et al. 2021 Phase 2	NCT04640402	Sf9 cells	Protein subunit	ug	20	China	Day 0/14/28	Live SARS-CoV-2 virus	NA	NA	NA	NA	NA	20	1	15-55	adult	0	prime	100	GMT/CI	0.7	0.7	0.7	Table 5
32	Meng et al. 2021 Phase 2	NCT04640402	Sf9 cells	Protein subunit	ug	20	China	Day 0/14/28	Live SARS-CoV-2 virus	NA	NA	NA	NA	NA	20	1	15-55	adult	28	prime	100	GMT/CI	0.7	0.7	0.7	Table 5
32	Meng et al. 2021 Phase 2	NCT04640402	Sf9 cells	Protein subunit	ug	20	China	Day 0/14/28	Live SARS-CoV-2 virus	NA	NA	NA	NA	NA	20	1	15-55	adult	42	prime	100	GMT/CI	3.4	2.5	4.7	Table 5
32	Meng et al. 2021 Phase 2	NCT04640402	Sf9 cells	Protein subunit	ug	20	China	Day 0/14/28	Live SARS-CoV-2 virus	NA	NA	NA	NA	NA	20	1	15-55	adult	58	prime	100	GMT/CI	8.1	5.9	11.2	Table 5
32	Meng et al. 2021 Phase 2	NCT04640402	Sf9 cells	Protein subunit	ug	20	China	Day 0/14/28	Live SARS-CoV-2 virus	NA	NA	NA	NA	NA	20	1	>55	elderly	0	prime	99	GMT/CI	0.7	0.7	0.7	Table 5
32	Meng et al. 2021 Phase 2	NCT04640402	Sf9 cells	Protein subunit	ug	20	China	Day 0/14/28	Live SARS-CoV-2 virus	NA	NA	NA	NA	NA	20	1	>55	elderly	28	prime	99	GMT/CI	0.7	0.7	0.7	Table 5
32	Meng et al. 2021 Phase 2	NCT04640402	Sf9 cells	Protein subunit	ug	20	China	Day 0/14/28	Live SARS-CoV-2 virus	NA	NA	NA	NA	NA	20	1	>55	elderly	42	prime	99	GMT/CI	1.2	1	1.4	Table 5
32	Meng et al. 2021 Phase 2	NCT04640402	Sf9 cells	Protein subunit	ug	20	China	Day 0/14/28	Live SARS-CoV-2 virus	NA	NA	NA	NA	NA	20	1	>55	elderly	58	prime	99	GMT/CI	1.7	1.4	2.1	Table 5
32	Meng et al. 2021 Phase 2	NCT04640402	Sf9 cells	Protein subunit	ug	20	China	Day 0/14/28	Live SARS-CoV-2 virus	NA	NA	NA	NA	NA	40	2	15-55	adult	0	prime	99	GMT/CI	0.7	0.7	0.7	Table 5
32	Meng et al. 2021 Phase 2	NCT04640402	Sf9 cells	Protein subunit	ug	20	China	Day 0/14/28	Live SARS-CoV-2 virus	NA	NA	NA	NA	NA	40	2	15-55	adult	28	prime	99	GMT/CI	0.7	0.7	0.7	Table 5
32	Meng et al. 2021 Phase 2	NCT04640402	Sf9 cells	Protein subunit	ug	20	China	Day 0/14/28	Live SARS-CoV-2 virus	NA	NA	NA	NA	NA	40	2	15-55	adult	42	prime	99	GMT/CI	25.7	19.3	34.3	Table 5
32	Meng et al. 2021 Phase 2	NCT04640402	Sf9 cells	Protein subunit	ug	20	China	Day 0/14/28	Live SARS-CoV-2 virus	NA	NA	NA	NA	NA	40	2	15-55	adult	58	prime	99	GMT/CI	102.6	75.2	140.1	Table 5
32	Meng et al. 2021 Phase 2	NCT04640402	Sf9 cells	Protein subunit	ug	20	China	Day 0/14/28	Live SARS-CoV-2 virus	NA	NA	NA	NA	NA	40	2	>55	elderly	0	prime	98	GMT/CI	0.7	0.7	0.7	Table 5
32	Meng et al. 2021 Phase 2	NCT04640402	Sf9 cells	Protein subunit	ug	20	China	Day 0/14/28	Live SARS-CoV-2 virus	NA	NA	NA	NA	NA	40	2	>55	elderly	28	prime	98	GMT/CI	0.7	0.7	0.7	Table 5
32	Meng et al. 2021 Phase 2	NCT04640402	Sf9 cells	Protein subunit	ug	20	China	Day 0/14/28	Live SARS-CoV-2 virus	NA	NA	NA	NA	NA	40	2	>55	elderly	42	prime	98	GMT/CI	7.3	5.2	10.2	Table 5
32	Meng et al. 2021 Phase 2	NCT04640402	Sf9 cells	Protein subunit	ug	20	China	Day 0/14/28	Live SARS-CoV-2 virus	NA	NA	NA	NA	NA	40	2	>55	elderly	58	prime	98	GMT/CI	21.3	13.8	33.1	Table 5
33	Keech et al. 2020	NCT04368988	NVX-CoV2373	Protein subunit	ug	5 + Matrix-M1	Queensland & Melbourne, Australia	Day 0/21	Live SARS-CoV-2 virus	MNT 50	983.8	579.4	1670.5	32	5 + Matrix-M1	1	18-59	adult	0	prime	29	GMT/CI	20	20	20	Table S11
33	Keech et al. 2020	NCT04368988	NVX-CoV2373	Protein subunit	ug	5 + Matrix-M1	Queensland & Melbourne, Australia	Day 0/21	Live SARS-CoV-2 virus	MNT 50	983.8	579.4	1670.5	32	5 + Matrix-M1	1	18-59	adult	21	prime	29	GMT/CI	103.3	74.8	142.6	Table S11
33	Keech et al. 2020	NCT04368988	NVX-CoV2373	Protein subunit	ug	5 + Matrix-M1	Queensland & Melbourne, Australia	Day 0/21	Live SARS-CoV-2 virus	MNT 50	983.8	579.4	1670.5	32	5 + Matrix-M1	1	18-59	adult	35	prime	29	GMT/CI	3906.3	2555.9	5970	Table S11
33	Keech et al. 2020	NCT04368988	NVX-CoV2373	Protein subunit	ug	5 + Matrix-M1	Queensland & Melbourne, Australia	Day 0/21	Live SARS-CoV-2 virus	MNT 50	983.8	579.4	1670.5	32	25 + Matrix-M1	5	18-59	adult	0	prime	28	GMT/CI	20	20	20	Table S11
33	Keech et al. 2020	NCT04368988	NVX-CoV2373	Protein subunit	ug	5 + Matrix-M1	Queensland & Melbourne, Australia	Day 0/21	Live SARS-CoV-2 virus	MNT 50	983.8	579.4	1670.5	32	25 + Matrix-M1	5	18-59	adult	21	prime	27	GMT/CI	126.2	79.5	200.4	Table S11
33	Keech et al. 2020	NCT04368988	NVX-CoV2373	Protein subunit	ug	5 + Matrix-M1	Queensland & Melbourne, Australia	Day 0/21	Live SARS-CoV-2 virus	MNT 50	983.8	579.4	1670.5	32	25 + Matrix-M1	5	18-59	adult	35	prime	27	GMT/CI	3305	2205.3	4953.2	Table S11
33	Keech et al. 2020	NCT04368988	NVX-CoV2373	Protein subunit	ug	5 + Matrix-M1	Queensland & Melbourne, Australia	Day 0	Live SARS-CoV-2 virus	MNT 50	983.8	579.4	1670.5	32	25 + Matrix-M1	5	18-59	adult	0	prime	26	GMT/CI	20	20	20	Table S11
33	Keech et al. 2020	NCT04368988	NVX-CoV2373	Protein subunit	ug	5 + Matrix-M1	Queensland & Melbourne, Australia	Day 0	Live SARS-CoV-2 virus	MNT 50	983.8	579.4	1670.5	32	25 + Matrix-M1	5	18-59	adult	21	prime	26	GMT/CI	117.8	74.2	187	Table S11
33	Keech et al. 2020	NCT04368988	NVX-CoV2373	Protein subunit	ug	5 + Matrix-M1	Queensland & Melbourne, Australia	Day 0	Live SARS-CoV-2 virus	MNT 50	983.8	579.4	1670.5	32	25 + Matrix-M1	5	18-59	adult	35	prime	26	GMT/CI	127.6	81.8	199.1	Table S11
34	Munro et al. 2021	ISRCTN73765130	NVX-CoV2373	Protein subunit	ug	5 SARS-CoV-2 rS + 50 Matrix-M1 adjuvant	UK	booster at least 70 days post two doses of ChAdOx1	wild-type SARS-CoV-2	Pseudotype virus neutralisation (PNA) assays, 80% neutralising antibody titre (NT80)	NA	NA	NA	NA	2.5 µg SARS-CoV-2 rS + 25 µg Matrix-M1 adjuvant	0.5	>30	adult	0 (after booster)	booster	50	GMT/CI	123	88	171	Table 5, Supplementary Table 7
34	Munro et al. 2021	ISRCTN73765130	NVX-CoV2373	Protein subunit	ug	5 SARS-CoV-2 rS + 50 Matrix-M1 adjuvant	UK	booster at least 70 days post two doses of ChAdOx1	wild-type SARS-CoV-2	Pseudotype virus neutralisation (PNA) assays, 80% neutralising antibody titre (NT80)	NA	NA	NA	NA	2.5 µg SARS-CoV-2 rS + 25 µg Matrix-M1 adjuvant	0.5	>30	adult	28 (after booster)	booster	86	GMT/CI	470	378	583	Table 5, Supplementary Table 7
34	Munro et al. 2021	ISRCTN73765130	NVX-CoV2373	Protein subunit	ug	5 SARS-CoV-2 rS + 50 Matrix-M1 adjuvant	UK	booster at least 70 days post two doses of ChAdOx1	Delta variant	Pseudotype virus neutralisation (PNA) assays, 80% neutralising antibody titre (NT80)	NA	NA	NA	NA	2.5 µg SARS-CoV-2 rS + 25 µg Matrix-M1 adjuvant	0.5	>30	adult	0 (after booster)	booster	50	GMT/CI	27.1	19.7	37.4	Table 5, Supplementary Table 7
34	Munro et al. 2021	ISRCTN73765130	NVX-CoV2373	Protein subunit	ug	5 SARS-CoV-2 rS + 50 Matrix-M1 adjuvant	UK	booster at least 70 days post two doses of ChAdOx1	Delta variant	Pseudotype virus neutralisation (PNA) assays, 80% neutralising antibody titre (NT80)	NA	NA	NA	NA	2.5 µg SARS-CoV-2 rS + 25 µg Matrix-M1 adjuvant	0.5	>30	adult	28 (after booster)	booster	83	GMT/CI	87.2	68.5	111	Table 5, Supplementary Table 7
34	Munro et al. 2021	ISRCTN73765130	NVX-CoV2373	Protein subunit	ug	5 SARS-CoV-2 rS + 50 Matrix-M1 adjuvant	UK	booster at least 84 days post two doses of BNT162b2	wild-type SARS-CoV-2	Pseudotype virus neutralisation (PNA) assays, 80% neutralising antibody titre (NT80)	NA	NA	NA	NA	2.5 µg SARS-CoV-2 rS + 25 µg Matrix-M1 adjuvant	0.5	>30	adult	0 (after booster)	booster	49	GMT/CI	273	208	360	Table 5, Supplementary Table 7
34	Munro et al. 2021	ISRCTN73765130	NVX-CoV2373	Protein subunit	ug	5 SARS-CoV-2 rS + 50 Matrix-M1 adjuvant	UK	booster at least 84 days post two doses of BNT162b2	wild-type SARS-CoV-2	Pseudotype virus neutralisation (PNA) assays, 80% neutralising antibody titre (NT80)	NA	NA	NA	NA	2.5 µg SARS-CoV-2 rS + 25 µg Matrix-M1 adjuvant	0.5	>30	adult	28 (after booster)	booster	89	GMT/CI	606	495	743	Table 5, Supplementary Table 7
34	Munro et al. 2021	ISRCTN73765130	NVX-CoV2373	Protein subunit	ug	5 SARS-CoV-2 rS + 50 Matrix-M1 adjuvant	UK	booster at least 84 days post two doses of BNT162b2	Delta variant	Pseudotype virus neutralisation (PNA) assays, 80% neutralising antibody titre (NT80)	NA	NA	NA	NA	2.5 µg SARS-CoV-2 rS + 25 µg Matrix-M1 adjuvant	0.5	>30	adult	0 (after booster)	booster	49	GMT/CI	63.3	44.2	90.8	Table 5, Supplementary Table 7
34	Munro et al. 2021	ISRCTN73765130	NVX-CoV2373	Protein subunit	ug	5 SARS-CoV-2 rS + 50 Matrix-M1 adjuvant	UK	booster at least 84 days post two doses of BNT162b2	Delta variant	Pseudotype virus neutralisation (PNA) assays, 80% neutralising antibody titre (NT80)	NA	NA	NA	NA	2.5 µg SARS-CoV-2 rS + 25 µg Matrix-M1 adjuvant	0.5	>30	adult	28 (after booster)	booster	88	GMT/CI	131	106	163	Table 5, Supplementary Table 7
34	Munro et al. 2021	ISRCTN73765130	VLA2001	Inactivated vaccine	mg	33 AU + 0.5 Aluminium hydroxide +1 CPG (0.5 ml)	UK	booster at least 70 days post two doses of ChAdOx1	wild-type SARS-CoV-2	Pseudotype virus neutralisation (PNA) assays, 80% neutralising antibody titre (NT80)	NA	NA	NA	NA	16.5 AU + 0.25 mg Aluminium hydroxide +0.5mg CPG	0.5	>30	adult	0 (after booster)	booster	54	GMT/CI	118	92	150	Table 6, Supplementary Table 7
34	Munro et al. 2021	ISRCTN73765130	VLA2001	Protein subunit	mg	33 AU + 0.5 Aluminium hydroxide +1 CPG (0.5 ml)	UK	booster at least 70 days post two doses of ChAdOx1	wild-type SARS-CoV-2	Pseudotype virus neutralisation (PNA) assays, 80% neutralising antibody titre (NT80)	NA	NA	NA	NA	16.5 AU + 0.25 mg Aluminium hydroxide +0.5mg CPG	0.5	>30	adult	28 (after booster)	booster	95	GMT/CI	147	124	174	Table 6, Supplementary Table 7
34	Munro et al. 2021	ISRCTN73765130	VLA2001	Protein subunit	mg	33 AU + 0.5 Aluminium hydroxide +1 CPG (0.5 ml)	UK	booster at least 70 days post two doses of ChAdOx1	Delta variant	Pseudotype virus neutralisation (PNA) assays, 80% neutralising antibody titre (NT80)	NA	NA	NA	NA	16.5 AU + 0.25 mg Aluminium hydroxide +0.5mg CPG	0.5	>30	adult	0 (after booster)	booster	54	GMT/CI	22.5	17.2	29.4	Table 6, Supplementary Table 7
34	Munro et al. 2021	ISRCTN73765130	VLA2001	Protein subunit	mg	33 AU + 0.5 Aluminium hydroxide +1 CPG (0.5 ml)	UK	booster at least 70 days post two doses of ChAdOx1	Delta variant	Pseudotype virus neutralisation (PNA) assays, 80% neutralising antibody titre (NT80)	NA	NA	NA	NA	16.5 AU + 0.25 mg Aluminium hydroxide +0.5mg CPG	0.5	>30	adult	28 (after booster)	booster	95	GMT/CI	31.1	25.6	37.7	Table 6, Supplementary Table 7
34	Munro et al. 2021	ISRCTN73765130	VLA2001	Protein subunit	mg	33 AU + 0.5 Aluminium hydroxide +1 CPG (0.5 ml)	UK	booster at least 84 days post two doses of BNT162b2	wild-type SARS-CoV-2	Pseudotype virus neutralisation (PNA) assays, 80% neutralising antibody titre (NT80)	NA	NA	NA	NA	16.5 AU + 0.25 mg Aluminium hydroxide +0.5mg CPG	0.5	>30	adult	0 (after booster)	booster	50	GMT/CI	258	211	314	Table 6, Supplementary Table 7
34	Munro et al. 2021	ISRCTN73765130	VLA2001	Protein subunit	mg	33 AU + 0.5 Aluminium hydroxide +1 CPG (0.5 ml)	UK	booster at least 84 days post two doses of BNT162b2	wild-type SARS-CoV-2	Pseudotype virus neutralisation (PNA) assays, 80% neutralising antibody titre (NT80)	NA	NA	NA	NA	16.5 AU + 0.25 mg Aluminium hydroxide +0.5mg CPG	0.5	>30	adult	28 (after booster)	booster	87	GMT/CI	234	200	272	Table 6, Supplementary Table 7
34	Munro et al. 2021	ISRCTN73765130	VLA2001	Protein subunit	mg	33 AU + 0.5 Aluminium hydroxide +1 CPG (0.5 ml)	UK	booster at least 84 days post two doses of BNT162b2	Delta variant	Pseudotype virus neutralisation (PNA) assays, 80% neutralising antibody titre (NT80)	NA	NA	NA	NA	16.5 AU + 0.25 mg Aluminium hydroxide +0.5mg CPG	0.5	>30	adult	0 (after booster)	booster	50	GMT/CI	52.8	38.9	71.7	Table 6, Supplementary Table 7
34	Munro et al. 2021	ISRCTN73765130	VLA2001	Protein subunit	mg	33 AU + 0.5 Aluminium hydroxide +1 CPG (0.5 ml)	UK	booster at least 84 days post two doses of BNT162b2	Delta variant	Pseudotype virus neutralisation (PNA) assays, 80% neutralising antibody titre (NT80)	NA	NA	NA	NA	16.5 AU + 0.25 mg Aluminium hydroxide +0.5mg CPG	0.5	>30	adult	28 (after booster)	booster	92	GMT/CI	54.7	45.1	66.4	Table 6, Supplementary Table 7
34	Munro et al. 2021	ISRCTN73765130	BNT162b2	mRNA	ug	30	UK	booster at least 70 days post two doses of ChAdOx1	wild-type SARS-CoV-2	Pseudotype virus neutralisation (PNA) assays, 80% neutralising antibody titre (NT80)	NA	NA	NA	NA	30	0.5	>30	adult	0 (after booster)	booster	52	GMT/CI	123	89	171	Table 7, Supplementary Table 7
34	Munro et al. 2021	ISRCTN73765130	BNT162b2	mRNA	ug	30	UK	booster at least 70 days post two doses of ChAdOx1	wild-type SARS-CoV-2	Pseudotype virus neutralisation (PNA) assays, 80% neutralising antibody titre (NT80)	NA	NA	NA	NA	30	0.5	>30	adult	28 (after booster)	booster	103	GMT/CI	1344	1131	1596	Table 7, Supplementary Table 7
34	Munro et al. 2021	ISRCTN73765130	BNT162b2	mRNA	ug	30	UK	booster at least 70 days post two doses of ChAdOx1	Delta variant	Pseudotype virus neutralisation (PNA) assays, 80% neutralising antibody titre (NT80)	NA	NA	NA	NA	30	0.5	>30	adult	0 (after booster)	booster	52	GMT/CI	33	23.4	46.6	Table 7, Supplementary Table 7
34	Munro et al. 2021	ISRCTN73765130	BNT162b2	mRNA	ug	30	UK	booster at least 70 days post two doses of ChAdOx1	Delta variant	Pseudotype virus neutralisation (PNA) assays, 80% neutralising antibody titre (NT80)	NA	NA	NA	NA	30	0.5	>30	adult	28 (after booster)	booster	103	GMT/CI	321.3	262.4	393.5	Table 7, Supplementary Table 7
34	Munro et al. 2021	ISRCTN73765130	BNT162b2	mRNA	ug	30	UK	booster at least 84 days post two doses of BNT162b2	wild-type SARS-CoV-2	Pseudotype virus neutralisation (PNA) assays, 80% neutralising antibody titre (NT80)	NA	NA	NA	NA	30	0.5	>30	adult	0 (after booster)	booster	47	GMT/CI	238	167	339	Table 7, Supplementary Table 7
34	Munro et al. 2021	ISRCTN73765130	BNT162b2	mRNA	ug	30	UK	booster at least 84 days post two doses of BNT162b2	wild-type SARS-CoV-2	Pseudotype virus neutralisation (PNA) assays, 80% neutralising antibody titre (NT80)	NA	NA	NA	NA	30	0.5	>30	adult	28 (after booster)	booster	92	GMT/CI	1339	1123	1596	Table 7, Supplementary Table 7
34	Munro et al. 2021	ISRCTN73765130	BNT162b2	mRNA	ug	30	UK	booster at least 84 days post two doses of BNT162b2	Delta variant	Pseudotype virus neutralisation (PNA) assays, 80% neutralising antibody titre (NT80)	NA	NA	NA	NA	30	0.5	>30	adult	0 (after booster)	booster	47	GMT/CI	63.7	42.9	94.5	Table 7, Supplementary Table 7
34	Munro et al. 2021	ISRCTN73765130	BNT162b2	mRNA	ug	30	UK	booster at least 84 days post two doses of BNT162b2	Delta variant	Pseudotype virus neutralisation (PNA) assays, 80% neutralising antibody titre (NT80)	NA	NA	NA	NA	30	0.5	>30	adult	28 (after booster)	booster	91	GMT/CI	352.6	286.7	433.6	Table 7, Supplementary Table 7
35	Richmond et al. 2021	NCT04405908	SCB-2019	Protein subunit	ug	30 + CpG-1018 and alum	Perth, Australia	Day 0/21	Wild-type Live SARS-CoV-2 virus	MNT 50	640	NA	NA	20	3 + CpG/alum	0.1	18-54	adult	0	prime	24	GMT/CI	10	NA	NA	Figure 3
35	Richmond et al. 2021	NCT04405908	SCB-2019	Protein subunit	ug	30 + CpG-1018 and alum	Perth, Australia	Day 0/21	Wild-type Live SARS-CoV-2 virus	MNT 50	640	NA	NA	20	3 + CpG/alum	0.1	18-54	adult	35	prime	24	GMT/CI	95	NA	NA	Figure 3
35	Richmond et al. 2021	NCT04405908	SCB-2019	Protein subunit	ug	30 + CpG-1018 and alum	Perth, Australia	Day 0/21	Wild-type Live SARS-CoV-2 virus	MNT 50	640	NA	NA	20	3 + CpG/alum	0.1	55-75	elderly	0	prime	24	GMT/CI	10	NA	NA	Figure 3
35	Richmond et al. 2021	NCT04405908	SCB-2019	Protein subunit	ug	30 + CpG-1018 and alum	Perth, Australia	Day 0/21	Wild-type Live SARS-CoV-2 virus	MNT 50	640	NA	NA	20	3 + CpG/alum	0.1	55-75	elderly	35	prime	24	GMT/CI	32	NA	NA	Figure 3
35	Richmond et al. 2021	NCT04405908	SCB-2019	Protein subunit	ug	30 + CpG-1018 and alum	Perth, Australia	Day 0/21	Wild-type Live SARS-CoV-2 virus	MNT 50	640	NA	NA	20	9 + CpG/alum	0.3	18-54	adult	0	prime	24	GMT/CI	10	NA	NA	Figure 3
35	Richmond et al. 2021	NCT04405908	SCB-2019	Protein subunit	ug	30 + CpG-1018 and alum	Perth, Australia	Day 0/21	Wild-type Live SARS-CoV-2 virus	MNT 50	640	NA	NA	20	9 + CpG/alum	0.3	18-54	adult	35	prime	24	GMT/CI	167	NA	NA	Figure 3
35	Richmond et al. 2021	NCT04405908	SCB-2019	Protein subunit	ug	30 + CpG-1018 and alum	Perth, Australia	Day 0/21	Wild-type Live SARS-CoV-2 virus	MNT 50	640	NA	NA	20	9 + CpG/alum	0.3	55-75	elderly	0	prime	24	GMT/CI	10	NA	NA	Figure 3
35	Richmond et al. 2021	NCT04405908	SCB-2019	Protein subunit	ug	30 + CpG-1018 and alum	Perth, Australia	Day 0/21	Wild-type Live SARS-CoV-2 virus	MNT 50	640	NA	NA	20	9 + CpG/alum	0.3	55-75	elderly	35	prime	24	GMT/CI	72	NA	NA	Figure 3
35	Richmond et al. 2021	NCT04405908	SCB-2019	Protein subunit	ug	30 + CpG-1018 and alum	Perth, Australia	Day 0/21	Wild-type Live SARS-CoV-2 virus	MNT 50	640	NA	NA	20	30 + CpG/alum	1	18-54	adult	0	prime	24	GMT/CI	10	NA	NA	Figure 3
35	Richmond et al. 2021	NCT04405908	SCB-2019	Protein subunit	ug	30 + CpG-1018 and alum	Perth, Australia	Day 0/21	Wild-type Live SARS-CoV-2 virus	MNT 50	640	NA	NA	20	30 + CpG/alum	1	18-54	adult	35	prime	24	GMT/CI	609	NA	NA	Figure 3
35	Richmond et al. 2021	NCT04405908	SCB-2019	Protein subunit	ug	30 + CpG-1018 and alum	Perth, Australia	Day 0/21	Wild-type Live SARS-CoV-2 virus	MNT 50	640	NA	NA	20	30 + CpG/alum	1	55-75	elderly	0	prime	24	GMT/CI	10	NA	NA	Figure 3
35	Richmond et al. 2021	NCT04405908	SCB-2019	Protein subunit	ug	30 + CpG-1018 and alum	Perth, Australia	Day 0/21	Wild-type Live SARS-CoV-2 virus	MNT 50	640	NA	NA	20	30 + CpG/alum	1	55-75	elderly	35	prime	24	GMT/CI	84	NA	NA	Figure 3
35	Richmond et al. 2021	NCT04405908	SCB-2019	Protein subunit	ug	30 + CpG-1018 and alum	Perth, Australia	Day 0/21	Alpha Live SARS-CoV-2 virus	MNT 50	453	NA	NA	NA	3 + CpG/alum	0.1	18-54	adult	0	prime	46	GMT/CI	10	NA	NA	Figure 3
35	Richmond et al. 2021	NCT04405908	SCB-2019	Protein subunit	ug	30 + CpG-1018 and alum	Perth, Australia	Day 0/21	Alpha Live SARS-CoV-2 virus	MNT 50	453	NA	NA	NA	3 + CpG/alum	0.1	18-54	adult	35	prime	46	GMT/CI	23	NA	NA	Figure 3
35	Richmond et al. 2021	NCT04405908	SCB-2019	Protein subunit	ug	30 + CpG-1018 and alum	Perth, Australia	Day 0/21	Alpha Live SARS-CoV-2 virus	MNT 50	453	NA	NA	NA	3 + CpG/alum	0.1	55-75	elderly	0	prime	46	GMT/CI	10	NA	NA	Figure 3
35	Richmond et al. 2021	NCT04405908	SCB-2019	Protein subunit	ug	30 + CpG-1018 and alum	Perth, Australia	Day 0/21	Alpha Live SARS-CoV-2 virus	MNT 50	453	NA	NA	NA	3 + CpG/alum	0.1	55-75	elderly	35	prime	46	GMT/CI	14	NA	NA	Figure 3
35	Richmond et al. 2021	NCT04405908	SCB-2019	Protein subunit	ug	30 + CpG-1018 and alum	Perth, Australia	Day 0/21	Alpha Live SARS-CoV-2 virus	MNT 50	453	NA	NA	NA	9 + CpG/alum	0.3	18-54	adult	0	prime	46	GMT/CI	10	NA	NA	Figure 3
35	Richmond et al. 2021	NCT04405908	SCB-2019	Protein subunit	ug	30 + CpG-1018 and alum	Perth, Australia	Day 0/21	Alpha Live SARS-CoV-2 virus	MNT 50	453	NA	NA	NA	9 + CpG/alum	0.3	18-54	adult	35	prime	46	GMT/CI	113	NA	NA	Figure 3
35	Richmond et al. 2021	NCT04405908	SCB-2019	Protein subunit	ug	30 + CpG-1018 and alum	Perth, Australia	Day 0/21	Alpha Live SARS-CoV-2 virus	MNT 50	453	NA	NA	NA	9 + CpG/alum	0.3	55-75	elderly	0	prime	46	GMT/CI	10	NA	NA	Figure 3
35	Richmond et al. 2021	NCT04405908	SCB-2019	Protein subunit	ug	30 + CpG-1018 and alum	Perth, Australia	Day 0/21	Alpha Live SARS-CoV-2 virus	MNT 50	453	NA	NA	NA	9 + CpG/alum	0.3	55-75	elderly	35	prime	46	GMT/CI	36	NA	NA	Figure 3
35	Richmond et al. 2021	NCT04405908	SCB-2019	Protein subunit	ug	30 + CpG-1018 and alum	Perth, Australia	Day 0/21	Alpha Live SARS-CoV-2 virus	MNT 50	453	NA	NA	NA	30 + CpG/alum	1	18-54	adult	0	prime	46	GMT/CI	10	NA	NA	Figure 3
35	Richmond et al. 2021	NCT04405908	SCB-2019	Protein subunit	ug	30 + CpG-1018 and alum	Perth, Australia	Day 0/21	Alpha Live SARS-CoV-2 virus	MNT 50	453	NA	NA	NA	30 + CpG/alum	1	18-54	adult	35	prime	46	GMT/CI	320	NA	NA	Figure 3
35	Richmond et al. 2021	NCT04405908	SCB-2019	Protein subunit	ug	30 + CpG-1018 and alum	Perth, Australia	Day 0/21	Alpha Live SARS-CoV-2 virus	MNT 50	453	NA	NA	NA	30 + CpG/alum	1	55-75	elderly	0	prime	46	GMT/CI	10	NA	NA	Figure 3
35	Richmond et al. 2021	NCT04405908	SCB-2019	Protein subunit	ug	30 + CpG-1018 and alum	Perth, Australia	Day 0/21	Alpha Live SARS-CoV-2 virus	MNT 50	453	NA	NA	NA	30 + CpG/alum	1	55-75	elderly	35	prime	46	GMT/CI	37	NA	NA	Figure 3
35	Richmond et al. 2021	NCT04405908	SCB-2019	Protein subunit	ug	30 + CpG-1018 and alum	Perth, Australia	Day 0/21	Beta Live SARS-CoV-2 virus	MNT 50	160	NA	NA	NA	3 + CpG/alum	0.1	18-54	adult	0	prime	46	GMT/CI	10	NA	NA	Figure 3
35	Richmond et al. 2021	NCT04405908	SCB-2019	Protein subunit	ug	30 + CpG-1018 and alum	Perth, Australia	Day 0/21	Beta Live SARS-CoV-2 virus	MNT 50	160	NA	NA	NA	3 + CpG/alum	0.1	18-54	adult	35	prime	46	GMT/CI	11	NA	NA	Figure 3
35	Richmond et al. 2021	NCT04405908	SCB-2019	Protein subunit	ug	30 + CpG-1018 and alum	Perth, Australia	Day 0/21	Beta Live SARS-CoV-2 virus	MNT 50	160	NA	NA	NA	3 + CpG/alum	0.1	55-75	elderly	0	prime	46	GMT/CI	10	NA	NA	Figure 3
35	Richmond et al. 2021	NCT04405908	SCB-2019	Protein subunit	ug	30 + CpG-1018 and alum	Perth, Australia	Day 0/21	Beta Live SARS-CoV-2 virus	MNT 50	160	NA	NA	NA	3 + CpG/alum	0.1	55-75	elderly	35	prime	46	GMT/CI	13	NA	NA	Figure 3
35	Richmond et al. 2021	NCT04405908	SCB-2019	Protein subunit	ug	30 + CpG-1018 and alum	Perth, Australia	Day 0/21	Beta Live SARS-CoV-2 virus	MNT 50	160	NA	NA	NA	9 + CpG/alum	0.3	18-54	adult	0	prime	46	GMT/CI	10	NA	NA	Figure 3
35	Richmond et al. 2021	NCT04405908	SCB-2019	Protein subunit	ug	30 + CpG-1018 and alum	Perth, Australia	Day 0/21	Beta Live SARS-CoV-2 virus	MNT 50	160	NA	NA	NA	9 + CpG/alum	0.3	18-54	adult	35	prime	46	GMT/CI	37	NA	NA	Figure 3
35	Richmond et al. 2021	NCT04405908	SCB-2019	Protein subunit	ug	30 + CpG-1018 and alum	Perth, Australia	Day 0/21	Beta Live SARS-CoV-2 virus	MNT 50	160	NA	NA	NA	9 + CpG/alum	0.3	55-75	elderly	0	prime	46	GMT/CI	10	NA	NA	Figure 3
35	Richmond et al. 2021	NCT04405908	SCB-2019	Protein subunit	ug	30 + CpG-1018 and alum	Perth, Australia	Day 0/21	Beta Live SARS-CoV-2 virus	MNT 50	160	NA	NA	NA	9 + CpG/alum	0.3	55-75	elderly	35	prime	46	GMT/CI	15	NA	NA	Figure 3
35	Richmond et al. 2021	NCT04405908	SCB-2019	Protein subunit	ug	30 + CpG-1018 and alum	Perth, Australia	Day 0/21	Beta Live SARS-CoV-2 virus	MNT 50	160	NA	NA	NA	30 + CpG/alum	1	18-54	adult	0	prime	46	GMT/CI	10	NA	NA	Figure 3
35	Richmond et al. 2021	NCT04405908	SCB-2019	Protein subunit	ug	30 + CpG-1018 and alum	Perth, Australia	Day 0/21	Beta Live SARS-CoV-2 virus	MNT 50	160	NA	NA	NA	30 + CpG/alum	1	18-54	adult	35	prime	46	GMT/CI	34	NA	NA	Figure 3
35	Richmond et al. 2021	NCT04405908	SCB-2019	Protein subunit	ug	30 + CpG-1018 and alum	Perth, Australia	Day 0/21	Beta Live SARS-CoV-2 virus	MNT 50	160	NA	NA	NA	30 + CpG/alum	1	55-75	elderly	0	prime	46	GMT/CI	10	NA	NA	Figure 3
35	Richmond et al. 2021	NCT04405908	SCB-2019	Protein subunit	ug	30 + CpG-1018 and alum	Perth, Australia	Day 0/21	Beta Live SARS-CoV-2 virus	MNT 50	160	NA	NA	NA	30 + CpG/alum	1	55-75	elderly	35	prime	46	GMT/CI	11	NA	NA	Figure 3
35	Richmond et al. 2021	NCT04405908	SCB-2019	Protein subunit	ug	30 + CpG-1018 and alum	Perth, Australia	Day 0/21	Gamma Live SARS-CoV-2 virus	MNT 50	320	NA	NA	NA	3 + CpG/alum	0.1	18-54	adult	0	prime	46	GMT/CI	10	NA	NA	Figure 3
35	Richmond et al. 2021	NCT04405908	SCB-2019	Protein subunit	ug	30 + CpG-1018 and alum	Perth, Australia	Day 0/21	Gamma Live SARS-CoV-2 virus	MNT 50	320	NA	NA	NA	3 + CpG/alum	0.1	18-54	adult	35	prime	46	GMT/CI	32	NA	NA	Figure 3
35	Richmond et al. 2021	NCT04405908	SCB-2019	Protein subunit	ug	30 + CpG-1018 and alum	Perth, Australia	Day 0/21	Gamma Live SARS-CoV-2 virus	MNT 50	320	NA	NA	NA	3 + CpG/alum	0.1	55-75	elderly	0	prime	46	GMT/CI	10	NA	NA	Figure 3
35	Richmond et al. 2021	NCT04405908	SCB-2019	Protein subunit	ug	30 + CpG-1018 and alum	Perth, Australia	Day 0/21	Gamma Live SARS-CoV-2 virus	MNT 50	320	NA	NA	NA	3 + CpG/alum	0.1	55-75	elderly	35	prime	46	GMT/CI	20	NA	NA	Figure 3
35	Richmond et al. 2021	NCT04405908	SCB-2019	Protein subunit	ug	30 + CpG-1018 and alum	Perth, Australia	Day 0/21	Gamma Live SARS-CoV-2 virus	MNT 50	320	NA	NA	NA	9 + CpG/alum	0.3	18-54	adult	0	prime	46	GMT/CI	10	NA	NA	Figure 3
35	Richmond et al. 2021	NCT04405908	SCB-2019	Protein subunit	ug	30 + CpG-1018 and alum	Perth, Australia	Day 0/21	Gamma Live SARS-CoV-2 virus	MNT 50	320	NA	NA	NA	9 + CpG/alum	0.3	18-54	adult	35	prime	46	GMT/CI	57	NA	NA	Figure 3
35	Richmond et al. 2021	NCT04405908	SCB-2019	Protein subunit	ug	30 + CpG-1018 and alum	Perth, Australia	Day 0/21	Gamma Live SARS-CoV-2 virus	MNT 50	320	NA	NA	NA	9 + CpG/alum	0.3	55-75	elderly	0	prime	46	GMT/CI	10	NA	NA	Figure 3
35	Richmond et al. 2021	NCT04405908	SCB-2019	Protein subunit	ug	30 + CpG-1018 and alum	Perth, Australia	Day 0/21	Gamma Live SARS-CoV-2 virus	MNT 50	320	NA	NA	NA	9 + CpG/alum	0.3	55-75	elderly	35	prime	46	GMT/CI	34	NA	NA	Figure 3
35	Richmond et al. 2021	NCT04405908	SCB-2019	Protein subunit	ug	30 + CpG-1018 and alum	Perth, Australia	Day 0/21	Gamma Live SARS-CoV-2 virus	MNT 50	320	NA	NA	NA	30 + CpG/alum	1	18-54	adult	0	prime	46	GMT/CI	10	NA	NA	Figure 3
35	Richmond et al. 2021	NCT04405908	SCB-2019	Protein subunit	ug	30 + CpG-1018 and alum	Perth, Australia	Day 0/21	Gamma Live SARS-CoV-2 virus	MNT 50	320	NA	NA	NA	30 + CpG/alum	1	18-54	adult	35	prime	46	GMT/CI	108	NA	NA	Figure 3
35	Richmond et al. 2021	NCT04405908	SCB-2019	Protein subunit	ug	30 + CpG-1018 and alum	Perth, Australia	Day 0/21	Gamma Live SARS-CoV-2 virus	MNT 50	320	NA	NA	NA	30 + CpG/alum	1	55-75	elderly	0	prime	46	GMT/CI	10	NA	NA	Figure 3
35	Richmond et al. 2021	NCT04405908	SCB-2019	Protein subunit	ug	30 + CpG-1018 and alum	Perth, Australia	Day 0/21	Gamma Live SARS-CoV-2 virus	MNT 50	320	NA	NA	NA	30 + CpG/alum	1	55-75	elderly	35	prime	46	GMT/CI	30	NA	NA	Figure 3
36	Liu et al. 2021	ChiCTR2000039462	KCONVAC	Inactivated vaccine	ug	5	Jiangsu, China	Day 0/28/56 (booster)	Live SARS-CoV-2 virus	MNT 50	49.7	NA	NA	NA	5	1	18-59	adult	0	prime	97	GMT/CI	2	2	2	Table 3
36	Liu et al. 2021	ChiCTR2000039462	KCONVAC	Inactivated vaccine	ug	5	Jiangsu, China	Day 0/28/56 (booster)	Live SARS-CoV-2 virus	MNT 50	49.7	NA	NA	NA	5	1	18-59	adult	56	prime	97	GMT/CI	101.8	83.7	123.7	Table 3
36	Liu et al. 2021	ChiCTR2000039462	KCONVAC	Inactivated vaccine	ug	5	Jiangsu, China	Day 0/28/56 (booster)	Live SARS-CoV-2 virus	MNT 50	49.7	NA	NA	NA	5	1	18-59	adult	84	booster	96	GMT/CI	143.5	118.5	173.7	Table 3
36	Liu et al. 2021	ChiCTR2000039462	KCONVAC	Inactivated vaccine	ug	5	Jiangsu, China	Day 0/28/56 (booster)	Live SARS-CoV-2 virus	MNT 50	49.7	NA	NA	NA	5	1	>=60	elderly	0	prime	92	GMT/CI	2	2	2	Table 3
36	Liu et al. 2021	ChiCTR2000039462	KCONVAC	Inactivated vaccine	ug	5	Jiangsu, China	Day 0/28/56 (booster)	Live SARS-CoV-2 virus	MNT 50	49.7	NA	NA	NA	5	1	>=60	elderly	56	prime	92	GMT/CI	27.6	22.5	33.9	Table 3
36	Liu et al. 2021	ChiCTR2000039462	KCONVAC	Inactivated vaccine	ug	5	Jiangsu, China	Day 0/28/56 (booster)	Live SARS-CoV-2 virus	MNT 50	49.7	NA	NA	NA	5	1	>=60	elderly	84	booster	90	GMT/CI	35.1	28.2	43.7	Table 3
36	Liu et al. 2021	ChiCTR2000039462	KCONVAC	Inactivated vaccine	ug	5	Jiangsu, China	Day 0/28/56 (booster)	Live SARS-CoV-2 virus	MNT 50	49.7	NA	NA	NA	10	2	18-59	adult	0	prime	99	GMT/CI	2	2	2	Table 3
36	Liu et al. 2021	ChiCTR2000039462	KCONVAC	Inactivated vaccine	ug	5	Jiangsu, China	Day 0/28/56 (booster)	Live SARS-CoV-2 virus	MNT 50	49.7	NA	NA	NA	10	2	18-59	adult	56	prime	99	GMT/CI	119	102.3	138.6	Table 3
36	Liu et al. 2021	ChiCTR2000039462	KCONVAC	Inactivated vaccine	ug	5	Jiangsu, China	Day 0/28/56 (booster)	Live SARS-CoV-2 virus	MNT 50	49.7	NA	NA	NA	10	2	18-59	adult	84	booster	98	GMT/CI	159.9	137	186.7	Table 3
36	Liu et al. 2021	ChiCTR2000039462	KCONVAC	Inactivated vaccine	ug	5	Jiangsu, China	Day 0/28/56 (booster)	Live SARS-CoV-2 virus	MNT 50	49.7	NA	NA	NA	10	2	>=60	elderly	0	prime	94	GMT/CI	2	2	2	Table 3
36	Liu et al. 2021	ChiCTR2000039462	KCONVAC	Inactivated vaccine	ug	5	Jiangsu, China	Day 0/28/56 (booster)	Live SARS-CoV-2 virus	MNT 50	49.7	NA	NA	NA	10	2	>=60	elderly	56	prime	94	GMT/CI	26.1	21.5	31.6	Table 3
36	Liu et al. 2021	ChiCTR2000039462	KCONVAC	Inactivated vaccine	ug	5	Jiangsu, China	Day 0/28/56 (booster)	Live SARS-CoV-2 virus	MNT 50	49.7	NA	NA	NA	10	2	>=60	elderly	84	booster	89	GMT/CI	35.5	29.9	42.1	Table 3
36	Liu et al. 2021	ChiCTR2000039462	KCONVAC	Inactivated vaccine	ug	5	Jiangsu, China	Day 0/28/56 (booster)	Pseudovirus	PsVNA ID50	NA	NA	NA	NA	5	1	18-59	adult	0	prime	97	GMT/CI	5.9	5.9	5.9	Table 3
36	Liu et al. 2021	ChiCTR2000039462	KCONVAC	Inactivated vaccine	ug	5	Jiangsu, China	Day 0/28/56 (booster)	Pseudovirus	PsVNA ID50	NA	NA	NA	NA	5	1	18-59	adult	56	prime	97	GMT/CI	176.3	145.7	213.4	Table 3
36	Liu et al. 2021	ChiCTR2000039462	KCONVAC	Inactivated vaccine	ug	5	Jiangsu, China	Day 0/28/56 (booster)	Pseudovirus	PsVNA ID50	NA	NA	NA	NA	5	1	18-59	adult	84	booster	96	GMT/CI	205.1	171.7	245	Table 3
36	Liu et al. 2021	ChiCTR2000039462	KCONVAC	Inactivated vaccine	ug	5	Jiangsu, China	Day 0/28/56 (booster)	Pseudovirus	PsVNA ID50	NA	NA	NA	NA	5	1	>=60	elderly	0	prime	92	GMT/CI	5.9	5.9	5.9	Table 3
36	Liu et al. 2021	ChiCTR2000039462	KCONVAC	Inactivated vaccine	ug	5	Jiangsu, China	Day 0/28/56 (booster)	Pseudovirus	PsVNA ID50	NA	NA	NA	NA	5	1	>=60	elderly	56	prime	92	GMT/CI	117.3	95.9	143.5	Table 3
36	Liu et al. 2021	ChiCTR2000039462	KCONVAC	Inactivated vaccine	ug	5	Jiangsu, China	Day 0/28/56 (booster)	Pseudovirus	PsVNA ID50	NA	NA	NA	NA	5	1	>=60	elderly	84	booster	90	GMT/CI	146.8	122.2	176.5	Table 3
36	Liu et al. 2021	ChiCTR2000039462	KCONVAC	Inactivated vaccine	ug	5	Jiangsu, China	Day 0/28/56 (booster)	Pseudovirus	PsVNA ID50	NA	NA	NA	NA	10	2	18-59	adult	0	prime	99	GMT/CI	5.5	5.5	5.5	Table 3
36	Liu et al. 2021	ChiCTR2000039462	KCONVAC	Inactivated vaccine	ug	5	Jiangsu, China	Day 0/28/56 (booster)	Pseudovirus	PsVNA ID50	NA	NA	NA	NA	10	2	18-59	adult	56	prime	99	GMT/CI	169.6	147.1	195.5	Table 3
36	Liu et al. 2021	ChiCTR2000039462	KCONVAC	Inactivated vaccine	ug	5	Jiangsu, China	Day 0/28/56 (booster)	Pseudovirus	PsVNA ID50	NA	NA	NA	NA	10	2	18-59	adult	84	booster	98	GMT/CI	213	184.6	245.8	Table 3
36	Liu et al. 2021	ChiCTR2000039462	KCONVAC	Inactivated vaccine	ug	5	Jiangsu, China	Day 0/28/56 (booster)	Pseudovirus	PsVNA ID50	NA	NA	NA	NA	10	2	>=60	elderly	0	prime	94	GMT/CI	6.4	6.4	6.4	Table 3
36	Liu et al. 2021	ChiCTR2000039462	KCONVAC	Inactivated vaccine	ug	5	Jiangsu, China	Day 0/28/56 (booster)	Pseudovirus	PsVNA ID50	NA	NA	NA	NA	10	2	>=60	elderly	56	prime	94	GMT/CI	134	113.5	158.2	Table 3
36	Liu et al. 2021	ChiCTR2000039462	KCONVAC	Inactivated vaccine	ug	5	Jiangsu, China	Day 0/28/56	Pseudovirus	PsVNA ID50	NA	NA	NA	NA	10	2	>=60	elderly	84	booster	89	GMT/CI	155	131.1	183.3	Table 3
37	Chu et al. 2022	NCT04405076	mRNA-1273	mRNA	ug	100	US	Day 0/28	D614G	PsVNA ID50	NA	NA	NA	NA	50	0.5	>=18	adult	0	prime	146	GMT/CI	9.4	9.2	9.5	Supplementary Table 5
37	Chu et al. 2022	NCT04405076	mRNA-1273	mRNA	ug	100	US	Day 0/28	D614G	PsVNA ID50	NA	NA	NA	NA	50	0.5	>=18	adult	28	prime	144	GMT/CI	27.3	23.3	31.8	Supplementary Table 5
37	Chu et al. 2022	NCT04405076	mRNA-1273	mRNA	ug	100	US	Day 0/28	D614G	PsVNA ID50	NA	NA	NA	NA	50	0.5	>=18	adult	56	prime	143	GMT/CI	629.2	549.3	720.8	Supplementary Table 5
37	Chu et al. 2022	NCT04405076	mRNA-1273	mRNA	ug	100	US	Day 0/28	D614G	PsVNA ID50	NA	NA	NA	NA	100	1	>=18	adult	0	prime	148	GMT/CI	9.3	9.3	9.3	Supplementary Table 5
37	Chu et al. 2022	NCT04405076	mRNA-1273	mRNA	ug	100	US	Day 0/28	D614G	PsVNA ID50	NA	NA	NA	NA	100	1	>=18	adult	28	prime	146	GMT/CI	36.4	30.8	43.1	Supplementary Table 5
37	Chu et al. 2022	NCT04405076	mRNA-1273	mRNA	ug	100	US	Day 0/28	D614G	PsVNA ID50	NA	NA	NA	NA	100	1	>=18	adult	56	prime	146	GMT/CI	1268	1087.9	1477.8	Supplementary Table 5
37	Chu et al. 2022	NCT04405076	mRNA-1273	mRNA	ug	100	US	Day 0/28/237 (booster, approximately 209 days after the primary series)	D614G	PsVNA ID50	NA	NA	NA	NA	50 (prime) + 50 (booster)	NA	>=18	adult	237	booster	145	GMT/CI	104.7	88.3	124.1	Supplementary Table 5
37	Chu et al. 2022	NCT04405076	mRNA-1273	mRNA	ug	100	US	Day 0/28/237 (booster, approximately 209 days after the primary series)	D614G	PsVNA ID50	NA	NA	NA	NA	50 (prime) + 50 (booster)	NA	>=18	adult	265	booster	146	GMT/CI	1834.3	1600.2	2102.6	Supplementary Table 5
37	Chu et al. 2022	NCT04405076	mRNA-1273	mRNA	ug	100	US	Day 0/28/237 (booster, approximately 209 days after the primary series)	D614G	PsVNA ID50	NA	NA	NA	NA	100 (prime) + 50 (booster)	NA	>=18	adult	237	booster	149	GMT/CI	150.2	125.7	179.5	Supplementary Table 5
37	Chu et al. 2022	NCT04405076	mRNA-1273	mRNA	ug	100	US	Day 0/28/237 (booster, approximately 209 days after the primary series)	D614G	PsVNA ID50	NA	NA	NA	NA	100 (prime) + 50 (booster)	NA	>=18	adult	265	booster	149	GMT/CI	1951.7	1729.6	2202.4	Supplementary Table 5
37	Chu et al. 2022	NCT04405076	mRNA-1273	mRNA	ug	100	US	Day 0/28/237 (booster, approximately 209 days after the primary series)	Delta Variant	PsVNA ID50	NA	NA	NA	NA	50 (prime) + 50 (booster)	NA	>=18	adult	237	booster	144	GMT/CI	37.1	31.3	44.2	Supplementary Table 8
37	Chu et al. 2022	NCT04405076	mRNA-1273	mRNA	ug	100	US	Day 0/28/237 (booster, approximately 209 days after the primary series)	Delta Variant	PsVNA ID50	NA	NA	NA	NA	50 (prime) + 50 (booster)	NA	>=18	adult	265	booster	146	GMT/CI	779.5	670.1	906.8	Supplementary Table 8
37	Chu et al. 2022	NCT04405076	mRNA-1273	mRNA	ug	100	US	Day 0/28/237 (booster, approximately 209 days after the primary series)	Delta Variant	PsVNA ID50	NA	NA	NA	NA	100 (prime) + 50 (booster)	NA	>=18	adult	237	booster	149	GMT/CI	47.9	39.7	57.8	Supplementary Table 8
37	Chu et al. 2022	NCT04405076	mRNA-1273	mRNA	ug	100	US	Day 0/28/237 (booster, approximately 209 days after the primary series)	Delta Variant	PsVNA ID50	NA	NA	NA	NA	100 (prime) + 50 (booster)	NA	>=18	adult	265	booster	149	GMT/CI	827.8	738.5	927.9	Supplementary Table 8
38	Chen et al. 2022	ChiCTR2000039212	ARCoV	mRNA	ug	15	Hangzhou, China	Day 0/28	Pseudo virus	PsVNA ID50	NA	NA	NA	NA	5	0.33	18-59	adult	0	prime	20	GMT	10	NA	NA	Figure 2B
38	Chen et al. 2022	ChiCTR2000039212	ARCoV	mRNA	ug	15	Hangzhou, China	Day 0/28	Pseudo virus	PsVNA ID50	NA	NA	NA	NA	5	0.33	18-59	adult	28	prime	20	GMT	10	NA	NA	Figure 2B
38	Chen et al. 2022	ChiCTR2000039212	ARCoV	mRNA	ug	15	Hangzhou, China	Day 0/28	Pseudo virus	PsVNA ID50	NA	NA	NA	NA	5	0.33	18-59	adult	35	prime	20	GMT	10	NA	NA	Figure 2B
38	Chen et al. 2022	ChiCTR2000039212	ARCoV	mRNA	ug	15	Hangzhou, China	Day 0/28	Pseudo virus	PsVNA ID50	NA	NA	NA	NA	5	0.33	18-59	adult	43	prime	20	GMT	41	NA	NA	Figure 2B
38	Chen et al. 2022	ChiCTR2000039212	ARCoV	mRNA	ug	15	Hangzhou, China	Day 0/28	Pseudo virus	PsVNA ID50	NA	NA	NA	NA	5	0.33	18-59	adult	56	prime	20	GMT	58	NA	NA	Figure 2B
38	Chen et al. 2022	ChiCTR2000039212	ARCoV	mRNA	ug	15	Hangzhou, China	Day 0/28	Pseudo virus	PsVNA ID50	NA	NA	NA	NA	10	0.67	18-59	adult	0	prime	20	GMT	10	NA	NA	Figure 2B
38	Chen et al. 2022	ChiCTR2000039212	ARCoV	mRNA	ug	15	Hangzhou, China	Day 0/28	Pseudo virus	PsVNA ID50	NA	NA	NA	NA	10	0.67	18-59	adult	28	prime	20	GMT	10	NA	NA	Figure 2B
38	Chen et al. 2022	ChiCTR2000039212	ARCoV	mRNA	ug	15	Hangzhou, China	Day 0/28	Pseudo virus	PsVNA ID50	NA	NA	NA	NA	10	0.67	18-59	adult	35	prime	20	GMT	10	NA	NA	Figure 2B
38	Chen et al. 2022	ChiCTR2000039212	ARCoV	mRNA	ug	15	Hangzhou, China	Day 0/28	Pseudo virus	PsVNA ID50	NA	NA	NA	NA	10	0.67	18-59	adult	43	prime	20	GMT	124	NA	NA	Figure 2B
38	Chen et al. 2022	ChiCTR2000039212	ARCoV	mRNA	ug	15	Hangzhou, China	Day 0/28	Pseudo virus	PsVNA ID50	NA	NA	NA	NA	10	0.67	18-59	adult	56	prime	20	GMT	152	NA	NA	Figure 2B
38	Chen et al. 2022	ChiCTR2000039212	ARCoV	mRNA	ug	15	Hangzhou, China	Day 0/28	Pseudo virus	PsVNA ID50	NA	NA	NA	NA	15	1	18-59	adult	0	prime	20	GMT	10	NA	NA	Figure 2B
38	Chen et al. 2022	ChiCTR2000039212	ARCoV	mRNA	ug	15	Hangzhou, China	Day 0/28	Pseudo virus	PsVNA ID50	NA	NA	NA	NA	15	1	18-59	adult	28	prime	20	GMT	10	NA	NA	Figure 2B
38	Chen et al. 2022	ChiCTR2000039212	ARCoV	mRNA	ug	15	Hangzhou, China	Day 0/28	Pseudo virus	PsVNA ID50	NA	NA	NA	NA	15	1	18-59	adult	35	prime	20	GMT	10	NA	NA	Figure 2B
38	Chen et al. 2022	ChiCTR2000039212	ARCoV	mRNA	ug	15	Hangzhou, China	Day 0/28	Pseudo virus	PsVNA ID50	NA	NA	NA	NA	15	1	18-59	adult	43	prime	20	GMT	251	NA	NA	Figure 2B
38	Chen et al. 2022	ChiCTR2000039212	ARCoV	mRNA	ug	15	Hangzhou, China	Day 0/28	Pseudo virus	PsVNA ID50	NA	NA	NA	NA	15	1	18-59	adult	56	prime	20	GMT	290	NA	NA	Figure 2B
38	Chen et al. 2022	ChiCTR2000039212	ARCoV	mRNA	ug	15	Hangzhou, China	Day 0/28	Pseudo virus	PsVNA ID50	NA	NA	NA	NA	20	1.33	18-59	adult	0	prime	20	GMT	10	NA	NA	Figure 2B
38	Chen et al. 2022	ChiCTR2000039212	ARCoV	mRNA	ug	15	Hangzhou, China	Day 0/28	Pseudo virus	PsVNA ID50	NA	NA	NA	NA	20	1.33	18-59	adult	28	prime	20	GMT	10	NA	NA	Figure 2B
38	Chen et al. 2022	ChiCTR2000039212	ARCoV	mRNA	ug	15	Hangzhou, China	Day 0/28	Pseudo virus	PsVNA ID50	NA	NA	NA	NA	20	1.33	18-59	adult	35	prime	20	GMT	10	NA	NA	Figure 2B
38	Chen et al. 2022	ChiCTR2000039212	ARCoV	mRNA	ug	15	Hangzhou, China	Day 0/28	Pseudo virus	PsVNA ID50	NA	NA	NA	NA	20	1.33	18-59	adult	43	prime	20	GMT	146	NA	NA	Figure 2B
38	Chen et al. 2022	ChiCTR2000039212	ARCoV	mRNA	ug	15	Hangzhou, China	Day 0/28	Pseudo virus	PsVNA ID50	NA	NA	NA	NA	20	1.33	18-59	adult	56	prime	20	GMT	119	NA	NA	Figure 2B
38	Chen et al. 2022	ChiCTR2000039212	ARCoV	mRNA	ug	15	Hangzhou, China	Day 0/28	Pseudo virus	PsVNA ID50	NA	NA	NA	NA	25	1.67	18-59	adult	0	prime	20	GMT	10	NA	NA	Figure 2B
38	Chen et al. 2022	ChiCTR2000039212	ARCoV	mRNA	ug	15	Hangzhou, China	Day 0/28	Pseudo virus	PsVNA ID50	NA	NA	NA	NA	25	1.67	18-59	adult	28	prime	20	GMT	10	NA	NA	Figure 2B
38	Chen et al. 2022	ChiCTR2000039212	ARCoV	mRNA	ug	15	Hangzhou, China	Day 0/28	Pseudo virus	PsVNA ID50	NA	NA	NA	NA	25	1.67	18-59	adult	35	prime	20	GMT	10	NA	NA	Figure 2B
38	Chen et al. 2022	ChiCTR2000039212	ARCoV	mRNA	ug	15	Hangzhou, China	Day 0/28	Pseudo virus	PsVNA ID50	NA	NA	NA	NA	25	1.67	18-59	adult	43	prime	20	GMT	178	NA	NA	Figure 2B
38	Chen et al. 2022	ChiCTR2000039212	ARCoV	mRNA	ug	15	Hangzhou, China	Day 0/28	Pseudo virus	PsVNA ID50	NA	NA	NA	NA	25	1.67	18-59	adult	56	prime	20	GMT	121	NA	NA	Figure 2B
38	Chen et al. 2022	ChiCTR2000039212	ARCoV	mRNA	ug	15	Hangzhou, China	Day 0/28	Live SARS-CoV-2 virus	MNT 50	71	NA	NA	NA	5	0.33	18-59	adult	0	prime	20	GMT	4	NA	NA	Figure 2C
38	Chen et al. 2022	ChiCTR2000039212	ARCoV	mRNA	ug	15	Hangzhou, China	Day 0/28	Live SARS-CoV-2 virus	MNT 50	71	NA	NA	NA	5	0.33	18-59	adult	28	prime	20	GMT	4	NA	NA	Figure 2C
38	Chen et al. 2022	ChiCTR2000039212	ARCoV	mRNA	ug	15	Hangzhou, China	Day 0/28	Live SARS-CoV-2 virus	MNT 50	71	NA	NA	NA	5	0.33	18-59	adult	35	prime	20	GMT	6	NA	NA	Figure 2C
38	Chen et al. 2022	ChiCTR2000039212	ARCoV	mRNA	ug	15	Hangzhou, China	Day 0/28	Live SARS-CoV-2 virus	MNT 50	71	NA	NA	NA	5	0.33	18-59	adult	43	prime	20	GMT	31	NA	NA	Figure 2C
38	Chen et al. 2022	ChiCTR2000039212	ARCoV	mRNA	ug	15	Hangzhou, China	Day 0/28	Live SARS-CoV-2 virus	MNT 50	71	NA	NA	NA	5	0.33	18-59	adult	56	prime	20	GMT	42	NA	NA	Figure 2C
38	Chen et al. 2022	ChiCTR2000039212	ARCoV	mRNA	ug	15	Hangzhou, China	Day 0/28	Live SARS-CoV-2 virus	MNT 50	71	NA	NA	NA	10	0.67	18-59	adult	0	prime	20	GMT	4	NA	NA	Figure 2C
38	Chen et al. 2022	ChiCTR2000039212	ARCoV	mRNA	ug	15	Hangzhou, China	Day 0/28	Live SARS-CoV-2 virus	MNT 50	71	NA	NA	NA	10	0.67	18-59	adult	28	prime	20	GMT	4	NA	NA	Figure 2C
38	Chen et al. 2022	ChiCTR2000039212	ARCoV	mRNA	ug	15	Hangzhou, China	Day 0/28	Live SARS-CoV-2 virus	MNT 50	71	NA	NA	NA	10	0.67	18-59	adult	35	prime	20	GMT	4	NA	NA	Figure 2C
38	Chen et al. 2022	ChiCTR2000039212	ARCoV	mRNA	ug	15	Hangzhou, China	Day 0/28	Live SARS-CoV-2 virus	MNT 50	71	NA	NA	NA	10	0.67	18-59	adult	43	prime	20	GMT	49	NA	NA	Figure 2C
38	Chen et al. 2022	ChiCTR2000039212	ARCoV	mRNA	ug	15	Hangzhou, China	Day 0/28	Live SARS-CoV-2 virus	MNT 50	71	NA	NA	NA	10	0.67	18-59	adult	56	prime	20	GMT	78	NA	NA	Figure 2C
38	Chen et al. 2022	ChiCTR2000039212	ARCoV	mRNA	ug	15	Hangzhou, China	Day 0/28	Live SARS-CoV-2 virus	MNT 50	71	NA	NA	NA	15	1	18-59	adult	0	prime	20	GMT	4	NA	NA	Figure 2C
38	Chen et al. 2022	ChiCTR2000039212	ARCoV	mRNA	ug	15	Hangzhou, China	Day 0/28	Live SARS-CoV-2 virus	MNT 50	71	NA	NA	NA	15	1	18-59	adult	28	prime	20	GMT	4	NA	NA	Figure 2C
38	Chen et al. 2022	ChiCTR2000039212	ARCoV	mRNA	ug	15	Hangzhou, China	Day 0/28	Live SARS-CoV-2 virus	MNT 50	71	NA	NA	NA	15	1	18-59	adult	35	prime	20	GMT	6	NA	NA	Figure 2C
38	Chen et al. 2022	ChiCTR2000039212	ARCoV	mRNA	ug	15	Hangzhou, China	Day 0/28	Live SARS-CoV-2 virus	MNT 50	71	NA	NA	NA	15	1	18-59	adult	43	prime	20	GMT	145	NA	NA	Figure 2C
38	Chen et al. 2022	ChiCTR2000039212	ARCoV	mRNA	ug	15	Hangzhou, China	Day 0/28	Live SARS-CoV-2 virus	MNT 50	71	NA	NA	NA	15	1	18-59	adult	56	prime	20	GMT	133	NA	NA	Figure 2C
38	Chen et al. 2022	ChiCTR2000039212	ARCoV	mRNA	ug	15	Hangzhou, China	Day 0/28	Live SARS-CoV-2 virus	MNT 50	71	NA	NA	NA	20	1.33	18-59	adult	0	prime	20	GMT	4	NA	NA	Figure 2C
38	Chen et al. 2022	ChiCTR2000039212	ARCoV	mRNA	ug	15	Hangzhou, China	Day 0/28	Live SARS-CoV-2 virus	MNT 50	71	NA	NA	NA	20	1.33	18-59	adult	28	prime	20	GMT	4	NA	NA	Figure 2C
38	Chen et al. 2022	ChiCTR2000039212	ARCoV	mRNA	ug	15	Hangzhou, China	Day 0/28	Live SARS-CoV-2 virus	MNT 50	71	NA	NA	NA	20	1.33	18-59	adult	35	prime	20	GMT	4	NA	NA	Figure 2C
38	Chen et al. 2022	ChiCTR2000039212	ARCoV	mRNA	ug	15	Hangzhou, China	Day 0/28	Live SARS-CoV-2 virus	MNT 50	71	NA	NA	NA	20	1.33	18-59	adult	43	prime	20	GMT	48	NA	NA	Figure 2C
38	Chen et al. 2022	ChiCTR2000039212	ARCoV	mRNA	ug	15	Hangzhou, China	Day 0/28	Live SARS-CoV-2 virus	MNT 50	71	NA	NA	NA	20	1.33	18-59	adult	56	prime	20	GMT	30	NA	NA	Figure 2C
38	Chen et al. 2022	ChiCTR2000039212	ARCoV	mRNA	ug	15	Hangzhou, China	Day 0/28	Live SARS-CoV-2 virus	MNT 50	71	NA	NA	NA	25	1.67	18-59	adult	0	prime	20	GMT	4	NA	NA	Figure 2C
38	Chen et al. 2022	ChiCTR2000039212	ARCoV	mRNA	ug	15	Hangzhou, China	Day 0/28	Live SARS-CoV-2 virus	MNT 50	71	NA	NA	NA	25	1.67	18-59	adult	28	prime	20	GMT	4	NA	NA	Figure 2C
38	Chen et al. 2022	ChiCTR2000039212	ARCoV	mRNA	ug	15	Hangzhou, China	Day 0/28	Live SARS-CoV-2 virus	MNT 50	71	NA	NA	NA	25	1.67	18-59	adult	35	prime	20	GMT	4	NA	NA	Figure 2C
38	Chen et al. 2022	ChiCTR2000039212	ARCoV	mRNA	ug	15	Hangzhou, China	Day 0/28	Live SARS-CoV-2 virus	MNT 50	71	NA	NA	NA	25	1.67	18-59	adult	43	prime	20	GMT	52	NA	NA	Figure 2C
38	Chen et al. 2022	ChiCTR2000039212	ARCoV	mRNA	ug	15	Hangzhou, China	Day 0/28	Live SARS-CoV-2 virus	MNT 50	71	NA	NA	NA	25	1.67	18-59	adult	56	prime	20	GMT	41	NA	NA	Figure 2C
39	Pérez-Rodríguez et al. 2022	RPCEC00000338	FINLAY-FR-1	Protein subunit	ug	50	Havana, The Republic of Cuba	Day 0/28/93-101 (booster)	Live SARS-CoV-2 virus	Molecular virus neutralization test (mVNT 50)	59.3	41.1	85.5	68	50	1	19-59	adult	0	prime	20	GMT/CI	NA	NA	NA	Table 4
39	Pérez-Rodríguez et al. 2022	RPCEC00000338	FINLAY-FR-1	Protein subunit	ug	50	Havana, The Republic of Cuba	Day 0/28/93-101 (booster)	Live SARS-CoV-2 virus	Molecular virus neutralization test (mVNT 50)	59.3	41.1	85.5	68	50	1	19-59	adult	28	prime	20	GMT/CI	169.6	93.3	308	Table 4
39	Pérez-Rodríguez et al. 2022	RPCEC00000338	FINLAY-FR-1	Protein subunit	ug	50	Havana, The Republic of Cuba	Day 0/28/93-101 (booster)	Live SARS-CoV-2 virus	Molecular virus neutralization test (mVNT 50)	59.3	41.1	85.5	68	50	1	19-59	adult	93-101	booster	10	GMT/CI	597	354.7	1004.9	Table 4
39	Pérez-Rodríguez et al. 2022	RPCEC00000338	FINLAY-FR-1 (1st, 2nd dose) + FINLAY-FR-1A (3rd dose)	Protein subunit	ug	50	Havana, The Republic of Cuba	Day 0/28/93-101 (booster)	Live SARS-CoV-2 virus	Molecular virus neutralization test (mVNT 50)	59.3	41.1	85.5	68	50	1	19-59	adult	93-101	booster	10	GMT/CI	456.1	167.2	1243.9	Table 4
39	Pérez-Rodríguez et al. 2022	RPCEC00000338	FINLAY-FR-1	Protein subunit	ug	50	Havana, The Republic of Cuba	Day 0/28/93-101 (booster)	Live SARS-CoV-2 virus	MNT 50	46.4	31.5	68.4	68	50	1	19-59	adult	0	prime	20	GMT/CI	NA	NA	NA	Table 4
39	Pérez-Rodríguez et al. 2022	RPCEC00000338	FINLAY-FR-1	Protein subunit	ug	50	Havana, The Republic of Cuba	Day 0/28/93-101 (booster)	Live SARS-CoV-2 virus	MNT 50	46.4	31.5	68.4	68	50	1	19-59	adult	28	prime	20	GMT/CI	12.7	7.5	21.6	Table 4
39	Pérez-Rodríguez et al. 2022	RPCEC00000338	FINLAY-FR-1	Protein subunit	ug	50	Havana, The Republic of Cuba	Day 0/28/93-101 (booster)	Live SARS-CoV-2 virus	MNT 50	46.4	31.5	68.4	68	50	1	19-59	adult	93-101	booster	10	GMT/CI	82.7	43.4	157.7	Table 4
39	Pérez-Rodríguez et al. 2022	RPCEC00000338	FINLAY-FR-1 (1st, 2nd dose) + FINLAY-FR-1A (3rd dose)	Protein subunit	ug	50	Havana, The Republic of Cuba	Day 0/28/93-101 (booster)	Live SARS-CoV-2 virus	MNT 50	46.4	31.5	68.4	68	50	1	19-59	adult	93-101	booster	10	GMT/CI	61.7	29.4	129.5	Table 4
39	Pérez-Rodríguez et al. 2022	RPCEC00000338	FINLAY-FR-1A	Protein subunit	ug	50	Havana, The Republic of Cuba	Day 0/28/93-101 (booster)	Live SARS-CoV-2 virus	Molecular virus neutralization test (mVNT 50)	59.3	41.1	85.5	68	50	1	20-54	adult	0	prime	20	GMT/CI	NA	NA	NA	Table 4
39	Pérez-Rodríguez et al. 2022	RPCEC00000338	FINLAY-FR-1A	Protein subunit	ug	50	Havana, The Republic of Cuba	Day 0/28/93-101 (booster)	Live SARS-CoV-2 virus	Molecular virus neutralization test (mVNT 50)	59.3	41.1	85.5	68	50	1	20-54	adult	28	prime	20	GMT/CI	83.6	43.9	159.1	Table 4
39	Pérez-Rodríguez et al. 2022	RPCEC00000338	FINLAY-FR-1A	Protein subunit	ug	50	Havana, The Republic of Cuba	Day 0/28/93-101 (booster)	Live SARS-CoV-2 virus	Molecular virus neutralization test (mVNT 50)	59.3	41.1	85.5	68	50	1	20-54	adult	93-101	booster	20	GMT/CI	258.9	127.7	524.7	Table 4
39	Pérez-Rodríguez et al. 2022	RPCEC00000338	FINLAY-FR-1A	Protein subunit	ug	50	Havana, The Republic of Cuba	Day 0/28/93-101 (booster)	Live SARS-CoV-2 virus	MNT 50	46.4	31.5	68.4	68	50	1	20-54	adult	0	prime	20	GMT/CI	NA	NA	NA	Table 4
39	Pérez-Rodríguez et al. 2022	RPCEC00000338	FINLAY-FR-1A	Protein subunit	ug	50	Havana, The Republic of Cuba	Day 0/28/93-101 (booster)	Live SARS-CoV-2 virus	MNT 50	46.4	31.5	68.4	68	50	1	20-54	adult	28	prime	20	GMT/CI	8.1	4.7	14.1	Table 4
39	Pérez-Rodríguez et al. 2022	RPCEC00000338	FINLAY-FR-1A	Protein subunit	ug	50	Havana, The Republic of Cuba	Day 0/28/93-101 (booster)	Live SARS-CoV-2 virus	MNT 50	46.4	31.5	68.4	68	50	1	20-54	adult	93-101	booster	20	GMT/CI	34.6	19.3	61.8	Table 4
39	Pérez-Rodríguez et al. 2022	RPCEC00000338	FINLAY-FR-1A	Protein subunit	ug	50	Havana, The Republic of Cuba	Day 0/28/56 (booster)	Live SARS-CoV-2 virus	Molecular virus neutralization test (mVNT 50)	59.3	41.1	85.5	68	25	0.5	20-57	adult	0	prime	20	GMT/CI	NA	NA	NA	Table 4
39	Pérez-Rodríguez et al. 2022	RPCEC00000338	FINLAY-FR-1A	Protein subunit	ug	50	Havana, The Republic of Cuba	Day 0/28/56 (booster)	Live SARS-CoV-2 virus	Molecular virus neutralization test (mVNT 50)	59.3	41.1	85.5	68	25	0.5	20-57	adult	28	prime	20	GMT/CI	95.4	43.2	210.5	Table 4
39	Pérez-Rodríguez et al. 2022	RPCEC00000338	FINLAY-FR-1A	Protein subunit	ug	50	Havana, The Republic of Cuba	Day 0/28/56 (booster)	Live SARS-CoV-2 virus	Molecular virus neutralization test (mVNT 50)	59.3	41.1	85.5	68	25	0.5	20-57	adult	93-101	booster	20	GMT/CI	218.4	119.2	400.1	Table 4
39	Pérez-Rodríguez et al. 2022	RPCEC00000338	FINLAY-FR-1A	Protein subunit	ug	50	Havana, The Republic of Cuba	Day 0/28/56 (booster)	Live SARS-CoV-2 virus	MNT 50	46.4	31.5	68.4	68	25	0.5	20-57	adult	0	prime	20	GMT/CI	NA	NA	NA	Table 4
39	Pérez-Rodríguez et al. 2022	RPCEC00000338	FINLAY-FR-1A	Protein subunit	ug	50	Havana, The Republic of Cuba	Day 0/28/56 (booster)	Live SARS-CoV-2 virus	MNT 50	46.4	31.5	68.4	68	25	0.5	20-57	adult	28	prime	20	GMT/CI	7.9	4	15.6	Table 4
39	Pérez-Rodríguez et al. 2022	RPCEC00000338	FINLAY-FR-1A	Protein subunit	ug	50	Havana, The Republic of Cuba	Day 0/28/56 (booster)	Live SARS-CoV-2 virus	MNT 50	46.4	31.5	68.4	68	25	0.5	20-57	adult	93-101	booster	20	GMT/CI	49	11.5	31.3	Table 4
40	Tebas et al. 2021	NCT04336410	INO-4800	DNA based vaccine	mg	1	Philadelphia & Kansas City, US	Day 0/28	Live SARS-CoV-2 virus	PRNT 50	NA	NA	NA	NA	1	1	18-50	adult	0	prime	19	GMT/CI	1	1	1	Figure 3A
40	Tebas et al. 2021	NCT04336410	INO-4800	DNA based vaccine	mg	1	Philadelphia & Kansas City, US	Day 0/29	Live SARS-CoV-2 virus	PRNT 50	NA	NA	NA	NA	1	1	18-50	adult	42	prime	18	GMT/CI	44.4	14.6	134.8	Table 1
40	Tebas et al. 2021	NCT04336410	INO-4800	DNA based vaccine	mg	1	Philadelphia & Kansas City, US	Day 0/30	Live SARS-CoV-2 virus	PRNT 50	NA	NA	NA	NA	2	2	18-50	adult	0	prime	20	GMT/CI	1	1	1	Figure 3A
40	Tebas et al. 2021	NCT04336410	INO-4800	DNA based vaccine	mg	1	Philadelphia & Kansas City, US	Day 0/31	Live SARS-CoV-2 virus	PRNT 50	NA	NA	NA	NA	2	2	18-50	adult	42	prime	19	GMT/CI	34.9	15.8	77.2	Table 1
41	Sridhar et al. 2022	NCT04762680	CoV2 preS dTM	Protein subunit	ug	10	US and The Republic of Honduras	Day 0/21	D614G variant Live SARS-CoV-2 virus	PsVNA ID50	2140	1543	2967	79	5	0.5	18-59	adult	0	prime	NA	GMT/CI	NA	NA	NA	NA
41	Sridhar et al. 2022	NCT04762680	CoV2 preS dTM	Protein subunit	ug	10	US and The Republic of Honduras	Day 0/21	D614G variant Live SARS-CoV-2 virus	PsVNA ID50	2140	1543	2967	79	5	0.5	18-59	adult	21	prime	74	GMT/CI	36.9	27.7	49.2	Table S7
41	Sridhar et al. 2022	NCT04762680	CoV2 preS dTM	Protein subunit	ug	10	US and The Republic of Honduras	Day 0/21	D614G variant Live SARS-CoV-2 virus	PsVNA ID50	2140	1543	2967	79	5	0.5	18-59	adult	35	prime	82	GMT/CI	2954	2272	3840	Table 2
41	Sridhar et al. 2022	NCT04762680	CoV2 preS dTM	Protein subunit	ug	10	US and The Republic of Honduras	Day 0/21	D614G variant Live SARS-CoV-2 virus	PsVNA ID50	2140	1543	2967	79	5	0.5	>=60	elderly	0	prime	NA	GMT/CI	NA	NA	NA	NA
41	Sridhar et al. 2022	NCT04762680	CoV2 preS dTM	Protein subunit	ug	10	US and The Republic of Honduras	Day 0/21	D614G variant Live SARS-CoV-2 virus	PsVNA ID50	2140	1543	2967	79	5	0.5	>=60	elderly	21	prime	81	GMT/CI	36.3	26.7	49.2	Table S7
41	Sridhar et al. 2022	NCT04762680	CoV2 preS dTM	Protein subunit	ug	10	US and The Republic of Honduras	Day 0/21	D614G variant Live SARS-CoV-2 virus	PsVNA ID50	2140	1543	2967	79	5	0.5	>=60	elderly	35	prime	83	GMT/CI	1628	1132	2341	Table 2
41	Sridhar et al. 2022	NCT04762680	CoV2 preS dTM	Protein subunit	ug	10	US and The Republic of Honduras	Day 0/21	D614G variant Live SARS-CoV-2 virus	PsVNA ID50	2140	1543	2967	79	10	1	18-59	adult	0	prime	NA	GMT/CI	NA	NA	NA	NA
41	Sridhar et al. 2022	NCT04762680	CoV2 preS dTM	Protein subunit	ug	10	US and The Republic of Honduras	Day 0/21	D614G variant Live SARS-CoV-2 virus	PsVNA ID50	2140	1543	2967	79	10	1	18-59	adult	21	prime	72	GMT/CI	52.2	37.8	72.1	Table S7
41	Sridhar et al. 2022	NCT04762680	CoV2 preS dTM	Protein subunit	ug	10	US and The Republic of Honduras	Day 0/21	D614G variant Live SARS-CoV-2 virus	PsVNA ID50	2140	1543	2967	79	10	1	18-59	adult	35	prime	81	GMT/CI	3951	2851	5474	Table 2
41	Sridhar et al. 2022	NCT04762680	CoV2 preS dTM	Protein subunit	ug	10	US and The Republic of Honduras	Day 0/21	D614G variant Live SARS-CoV-2 virus	PsVNA ID50	2140	1543	2967	79	10	1	>=60	elderly	0	prime	NA	GMT/CI	NA	NA	NA	NA
41	Sridhar et al. 2022	NCT04762680	CoV2 preS dTM	Protein subunit	ug	10	US and The Republic of Honduras	Day 0/21	D614G variant Live SARS-CoV-2 virus	PsVNA ID50	2140	1543	2967	79	10	1	>=60	elderly	21	prime	89	GMT/CI	31.5	24.4	40.6	Table S7
41	Sridhar et al. 2022	NCT04762680	CoV2 preS dTM	Protein subunit	ug	10	US and The Republic of Honduras	Day 0/21	D614G variant Live SARS-CoV-2 virus	PsVNA ID50	2140	1543	2967	79	10	1	>=60	elderly	35	prime	92	GMT/CI	1393	1021	1899	Table 2
41	Sridhar et al. 2022	NCT04762680	CoV2 preS dTM	Protein subunit	ug	10	US and The Republic of Honduras	Day 0/21	D614G variant Live SARS-CoV-2 virus	PsVNA ID50	2140	1543	2967	79	15	1.5	18-59	adult	0	prime	NA	GMT/CI	NA	NA	NA	NA
41	Sridhar et al. 2022	NCT04762680	CoV2 preS dTM	Protein subunit	ug	10	US and The Republic of Honduras	Day 0/21	D614G variant Live SARS-CoV-2 virus	PsVNA ID50	2140	1543	2967	79	15	1.5	18-59	adult	21	prime	75	GMT/CI	68.7	48.3	97.8	Table S7
41	Sridhar et al. 2022	NCT04762680	CoV2 preS dTM	Protein subunit	ug	10	US and The Republic of Honduras	Day 0/21	D614G variant Live SARS-CoV-2 virus	PsVNA ID50	2140	1543	2967	79	15	1.5	18-59	adult	35	prime	81	GMT/CI	5142	3800	6958	Table 2
41	Sridhar et al. 2022	NCT04762680	CoV2 preS dTM	Protein subunit	ug	10	US and The Republic of Honduras	Day 0/21	D614G variant Live SARS-CoV-2 virus	PsVNA ID50	2140	1543	2967	79	15	1.5	>=60	elderly	0	prime	NA	GMT/CI	NA	NA	NA	NA
41	Sridhar et al. 2022	NCT04762680	CoV2 preS dTM	Protein subunit	ug	10	US and The Republic of Honduras	Day 0/21	D614G variant Live SARS-CoV-2 virus	PsVNA ID50	2140	1543	2967	79	15	1.5	>=60	elderly	21	prime	81	GMT/CI	31	24.9	38.6	Table S7
41	Sridhar et al. 2022	NCT04762680	CoV2 preS dTM	Protein subunit	ug	10	US and The Republic of Honduras	Day 0/21	D614G variant Live SARS-CoV-2 virus	PsVNA ID50	2140	1543	2967	79	15	1.5	>=60	elderly	35	prime	91	GMT/CI	1736	1264	2385	Table 2
41	Sridhar et al. 2022	NCT04762680	CoV2 preS dTM	Protein subunit	ug	10	US and The Republic of Honduras	Day 0/21	Beta (B.1.351) variant Live SARS-CoV-2 virus	PsVNA ID50	NA	NA	NA	NA	5	0.5	18-59	adult	0	prime	NA	GMT/CI	NA	NA	NA	NA
41	Sridhar et al. 2022	NCT04762680	CoV2 preS dTM	Protein subunit	ug	10	US and The Republic of Honduras	Day 0/21	Beta (B.1.351) variant Live SARS-CoV-2 virus	PsVNA ID50	NA	NA	NA	NA	5	0.5	18-59	adult	35	prime	83	GMT/CI	255	181	359	Table S11
41	Sridhar et al. 2022	NCT04762680	CoV2 preS dTM	Protein subunit	ug	10	US and The Republic of Honduras	Day 0/21	Beta (B.1.351) variant Live SARS-CoV-2 virus	PsVNA ID50	NA	NA	NA	NA	5	0.5	>=60	elderly	0	prime	NA	GMT/CI	NA	NA	NA	NA
41	Sridhar et al. 2022	NCT04762680	CoV2 preS dTM	Protein subunit	ug	10	US and The Republic of Honduras	Day 0/21	Beta (B.1.351) variant Live SARS-CoV-2 virus	PsVNA ID50	NA	NA	NA	NA	5	0.5	>=60	elderly	35	prime	83	GMT/CI	157	109	226	Table S11
41	Sridhar et al. 2022	NCT04762680	CoV2 preS dTM	Protein subunit	ug	10	US and The Republic of Honduras	Day 0/21	Beta (B.1.351) variant Live SARS-CoV-2 virus	PsVNA ID50	NA	NA	NA	NA	10	1	18-59	adult	0	prime	NA	GMT/CI	NA	NA	NA	NA
41	Sridhar et al. 2022	NCT04762680	CoV2 preS dTM	Protein subunit	ug	10	US and The Republic of Honduras	Day 0/21	Beta (B.1.351) variant Live SARS-CoV-2 virus	PsVNA ID50	NA	NA	NA	NA	10	1	18-59	adult	35	prime	79	GMT/CI	336	231	490	Table S11
41	Sridhar et al. 2022	NCT04762680	CoV2 preS dTM	Protein subunit	ug	10	US and The Republic of Honduras	Day 0/21	Beta (B.1.351) variant Live SARS-CoV-2 virus	PsVNA ID50	NA	NA	NA	NA	10	1	>=60	elderly	0	prime	NA	GMT/CI	NA	NA	NA	NA
41	Sridhar et al. 2022	NCT04762680	CoV2 preS dTM	Protein subunit	ug	10	US and The Republic of Honduras	Day 0/21	Beta (B.1.351) variant Live SARS-CoV-2 virus	PsVNA ID50	NA	NA	NA	NA	10	1	>=60	elderly	35	prime	94	GMT/CI	118	83.5	168	Table S11
41	Sridhar et al. 2022	NCT04762680	CoV2 preS dTM	Protein subunit	ug	10	US and The Republic of Honduras	Day 0/21	Beta (B.1.351) variant Live SARS-CoV-2 virus	PsVNA ID50	NA	NA	NA	NA	15	1.5	18-59	adult	0	prime	NA	GMT/CI	NA	NA	NA	NA
41	Sridhar et al. 2022	NCT04762680	CoV2 preS dTM	Protein subunit	ug	10	US and The Republic of Honduras	Day 0/21	Beta (B.1.351) variant Live SARS-CoV-2 virus	PsVNA ID50	NA	NA	NA	NA	15	1.5	18-59	adult	35	prime	81	GMT/CI	526	375	737	Table S11
41	Sridhar et al. 2022	NCT04762680	CoV2 preS dTM	Protein subunit	ug	10	US and The Republic of Honduras	Day 0/21	Beta (B.1.351) variant Live SARS-CoV-2 virus	PsVNA ID50	NA	NA	NA	NA	15	1.5	>=60	elderly	0	prime	NA	GMT/CI	NA	NA	NA	NA
41	Sridhar et al. 2022	NCT04762680	CoV2 preS dTM	Protein subunit	ug	10	US and The Republic of Honduras	Day 0/21	Beta (B.1.351) variant Live SARS-CoV-2 virus	PsVNA ID50	NA	NA	NA	NA	15	1.5	>=60	elderly	35	prime	92	GMT/CI	164	122	221	Table S11
42	Intapiboon et al. 2021	TCTR20211004001	CoronaVac (1st, 2nd doses) + BNT162b2 (3rd dose)	mRNA	ml	0.3	Songkhla, Thailand	Day 0/21/94	Delta variant live SARS-CoV-2 virus	PRNT 50	460.6	NA	NA	NA	0.3	1	18-90	adult	108	booster	30	Median	563	NA	NA	Figure 4B
42	Intapiboon et al. 2021	TCTR20211004001	CoronaVac (1st, 2nd doses) + BNT162b2 (3rd dose)	mRNA	ml	0.3	Songkhla, Thailand	Day 0/21/94	Delta variant live SARS-CoV-2 virus	PRNT 50	460.6	NA	NA	NA	0.15	0.5	18-90	adult	108	booster	30	Median	264.6	NA	NA	Figure 4B
42	Intapiboon et al. 2021	TCTR20211004001	CoronaVac (1st, 2nd doses) + BNT162b2 (3rd dose)	mRNA	ml	0.3	Songkhla, Thailand	Day 0/21/94	Delta variant live SARS-CoV-2 virus	PRNT 50	460.6	NA	NA	NA	0.06	0.2	18-90	adult	108	booster	31	Median	353.2	NA	NA	Figure 4B
43	Zeng et al. 2022	NCT04352608	CoronaVac	Inactivated vaccine	ug	3	Suining, China	Day 0/14/2 months + 14 days (booster)	Live SARS-CoV-2 virus	MNT 50	NA	NA	NA	NA	3	1	18-59	adult	0	prime	54	GMT/CI	2	2	2	Supplementary appendix 4 Table S1
43	Zeng et al. 2022	NCT04352608	CoronaVac	Inactivated vaccine	ug	3	Suining, China	Day 0/14/2 months + 14 days (booster)	Live SARS-CoV-2 virus	MNT 50	NA	NA	NA	NA	3	1	18-59	adult	42	prime	54	GMT/CI	21.8	17.3	27.6	Supplementary appendix 4 Table S1
43	Zeng et al. 2022	NCT04352608	CoronaVac	Inactivated vaccine	ug	3	Suining, China	Day 0/14/2 months + 14 days (booster)	Live SARS-CoV-2 virus	MNT 50	NA	NA	NA	NA	3	1	18-59	adult	102	booster	54	GMT/CI	45.8	35.7	58.9	Supplementary appendix 4 Table S1
43	Zeng et al. 2022	NCT04352608	CoronaVac	Inactivated vaccine	ug	3	Suining, China	Day 0/14/2 months + 14 days (booster)	Live SARS-CoV-2 virus	MNT 50	NA	NA	NA	NA	3	1	18-59	adult	254	booster	54	GMT/CI	9.2	7.1	12	Supplementary appendix 4 Table S1
43	Zeng et al. 2022	NCT04352608	CoronaVac	Inactivated vaccine	ug	3	Suining, China	Day 0/14/2 months + 14 days (booster)	Live SARS-CoV-2 virus	MNT 50	NA	NA	NA	NA	6	2	18-59	adult	0	prime	57	GMT/CI	2	2	2	Supplementary appendix 4 Table S1
43	Zeng et al. 2022	NCT04352608	CoronaVac	Inactivated vaccine	ug	3	Suining, China	Day 0/14/2 months + 14 days (booster)	Live SARS-CoV-2 virus	MNT 50	NA	NA	NA	NA	6	2	18-59	adult	42	prime	57	GMT/CI	29.5	23.8	36.6	Supplementary appendix 4 Table S1
43	Zeng et al. 2022	NCT04352608	CoronaVac	Inactivated vaccine	ug	3	Suining, China	Day 0/14/2 months + 14 days (booster)	Live SARS-CoV-2 virus	MNT 50	NA	NA	NA	NA	6	2	18-59	adult	102	booster	57	GMT/CI	73.5	58.3	92.7	Supplementary appendix 4 Table S1
43	Zeng et al. 2022	NCT04352608	CoronaVac	Inactivated vaccine	ug	3	Suining, China	Day 0/14/2 months + 14 days (booster)	Live SARS-CoV-2 virus	MNT 50	NA	NA	NA	NA	6	2	18-59	adult	254	booster	57	GMT/CI	13.6	10.5	17.7	Supplementary appendix 4 Table S1
43	Zeng et al. 2022	NCT04352608	CoronaVac	Inactivated vaccine	ug	3	Suining, China	Day 0/28/2 months + 28 days (booster)	Live SARS-CoV-2 virus	MNT 50	NA	NA	NA	NA	3	1	18-59	adult	0	prime	51	GMT/CI	2	2	2	Supplementary appendix 4 Table S1
43	Zeng et al. 2022	NCT04352608	CoronaVac	Inactivated vaccine	ug	3	Suining, China	Day 0/28/2 months + 28 days (booster)	Live SARS-CoV-2 virus	MNT 50	NA	NA	NA	NA	3	1	18-59	adult	56	prime	51	GMT/CI	37.1	27.4	50.2	Supplementary appendix 4 Table S1
43	Zeng et al. 2022	NCT04352608	CoronaVac	Inactivated vaccine	ug	3	Suining, China	Day 0/28/2 months + 28 days (booster)	Live SARS-CoV-2 virus	MNT 50	NA	NA	NA	NA	3	1	18-59	adult	116	booster	51	GMT/CI	48.8	38.9	61.3	Supplementary appendix 4 Table S1
43	Zeng et al. 2022	NCT04352608	CoronaVac	Inactivated vaccine	ug	3	Suining, China	Day 0/28/2 months + 28 days (booster)	Live SARS-CoV-2 virus	MNT 50	NA	NA	NA	NA	3	1	18-59	adult	268	booster	51	GMT/CI	10	7.3	13.7	Supplementary appendix 4 Table S1
43	Zeng et al. 2022	NCT04352608	CoronaVac	Inactivated vaccine	ug	3	Suining, China	Day 0/28/2 months + 28 days (booster)	Live SARS-CoV-2 virus	MNT 50	NA	NA	NA	NA	6	2	18-59	adult	0	prime	47	GMT/CI	2	2	2	Supplementary appendix 4 Table S1
43	Zeng et al. 2022	NCT04352608	CoronaVac	Inactivated vaccine	ug	3	Suining, China	Day 0/28/2 months + 28 days (booster)	Live SARS-CoV-2 virus	MNT 50	NA	NA	NA	NA	6	2	18-59	adult	56	prime	47	GMT/CI	56.5	43.6	73.2	Supplementary appendix 4 Table S1
43	Zeng et al. 2022	NCT04352608	CoronaVac	Inactivated vaccine	ug	3	Suining, China	Day 0/28/2 months + 28 days (booster)	Live SARS-CoV-2 virus	MNT 50	NA	NA	NA	NA	6	2	18-59	adult	116	booster	47	GMT/CI	51	40.5	64.2	Supplementary appendix 4 Table S1
43	Zeng et al. 2022	NCT04352608	CoronaVac	Inactivated vaccine	ug	3	Suining, China	Day 0/28/2 months + 28 days (booster)	Live SARS-CoV-2 virus	MNT 50	NA	NA	NA	NA	6	2	18-59	adult	268	booster	47	GMT/CI	10.2	7.1	14.6	Supplementary appendix 4 Table S1
43	Zeng et al. 2022	NCT04352608	CoronaVac	Inactivated vaccine	ug	3	Suining, China	Day 0/14/8 months + 14 days (booster)	Live SARS-CoV-2 virus	MNT 50	NA	NA	NA	NA	3	1	18-59	adult	0	prime	59	GMT/CI	2	2	2	Supplementary appendix 4 Table S2
43	Zeng et al. 2022	NCT04352608	CoronaVac	Inactivated vaccine	ug	3	Suining, China	Day 0/14/8 months + 14 days (booster)	Live SARS-CoV-2 virus	MNT 50	NA	NA	NA	NA	3	1	18-59	adult	42	prime	59	GMT/CI	26.2	21.3	32.3	Supplementary appendix 4 Table S2
43	Zeng et al. 2022	NCT04352608	CoronaVac	Inactivated vaccine	ug	3	Suining, China	Day 0/14/8 months + 14 days (booster)	Live SARS-CoV-2 virus	MNT 50	NA	NA	NA	NA	3	1	18-59	adult	102	booster	59	GMT/CI	137.9	99.9	190.4	Table 2
43	Zeng et al. 2022	NCT04352608	CoronaVac	Inactivated vaccine	ug	3	Suining, China	Day 0/14/8 months + 14 days (booster)	Live SARS-CoV-2 virus	MNT 50	NA	NA	NA	NA	3	1	18-59	adult	194	booster	59	GMT/CI	4.1	3.3	5.2	Supplementary appendix 4 Table S2
43	Zeng et al. 2022	NCT04352608	CoronaVac	Inactivated vaccine	ug	3	Suining, China	Day 0/14/8 months + 14 days (booster)	Live SARS-CoV-2 virus	MNT 50	NA	NA	NA	NA	6	2	18-59	adult	0	prime	58	GMT/CI	2	2	2	Supplementary appendix 4 Table S2
43	Zeng et al. 2022	NCT04352608	CoronaVac	Inactivated vaccine	ug	3	Suining, China	Day 0/14/8 months + 14 days (booster)	Live SARS-CoV-2 virus	MNT 50	NA	NA	NA	NA	6	2	18-59	adult	42	prime	58	GMT/CI	30.7	25	37.7	Supplementary appendix 4 Table S2
43	Zeng et al. 2022	NCT04352608	CoronaVac	Inactivated vaccine	ug	3	Suining, China	Day 0/14/8 months + 14 days (booster)	Live SARS-CoV-2 virus	MNT 50	NA	NA	NA	NA	6	2	18-59	adult	102	booster	58	GMT/CI	175.1	138.8	221	Table 2
43	Zeng et al. 2022	NCT04352608	CoronaVac	Inactivated vaccine	ug	3	Suining, China	Day 0/14/8 months + 14 days (booster)	Live SARS-CoV-2 virus	MNT 50	NA	NA	NA	NA	6	2	18-59	adult	194	booster	58	GMT/CI	4.8	3.8	6.1	Supplementary appendix 4 Table S2
43	Zeng et al. 2022	NCT04352608	CoronaVac	Inactivated vaccine	ug	3	Suining, China	Day 0/28/8 months + 28 days (booster)	Live SARS-CoV-2 virus	MNT 50	NA	NA	NA	NA	3	1	18-59	adult	0	prime	54	GMT/CI	2	2	2	Supplementary appendix 4 Table S2
43	Zeng et al. 2022	NCT04352608	CoronaVac	Inactivated vaccine	ug	3	Suining, China	Day 0/28/8 months + 28 days (booster)	Live SARS-CoV-2 virus	MNT 50	NA	NA	NA	NA	3	1	18-59	adult	56	prime	54	GMT/CI	48.4	39	60.1	Supplementary appendix 4 Table S2
43	Zeng et al. 2022	NCT04352608	CoronaVac	Inactivated vaccine	ug	3	Suining, China	Day 0/28/8 months + 28 days (booster)	Live SARS-CoV-2 virus	MNT 50	NA	NA	NA	NA	3	1	18-59	adult	106	booster	54	GMT/CI	143.1	110.8	184.7	Table 2
43	Zeng et al. 2022	NCT04352608	CoronaVac	Inactivated vaccine	ug	3	Suining, China	Day 0/28/8 months + 28 days (booster)	Live SARS-CoV-2 virus	MNT 50	NA	NA	NA	NA	3	1	18-59	adult	208	booster	54	GMT/CI	6.7	5.2	8.6	Supplementary appendix 4 Table S2
43	Zeng et al. 2022	NCT04352608	CoronaVac	Inactivated vaccine	ug	3	Suining, China	Day 0/28/8 months + 28 days (booster)	Live SARS-CoV-2 virus	MNT 50	NA	NA	NA	NA	6	2	18-59	adult	0	prime	56	GMT/CI	2	2	2	Supplementary appendix 4 Table S2
43	Zeng et al. 2022	NCT04352608	CoronaVac	Inactivated vaccine	ug	3	Suining, China	Day 0/28/8 months + 28 days (booster)	Live SARS-CoV-2 virus	MNT 50	NA	NA	NA	NA	6	2	18-59	adult	56	prime	56	GMT/CI	71.7	58.4	87.9	Supplementary appendix 4 Table S2
43	Zeng et al. 2022	NCT04352608	CoronaVac	Inactivated vaccine	ug	3	Suining, China	Day 0/28/8 months + 28 days (booster)	Live SARS-CoV-2 virus	MNT 50	NA	NA	NA	NA	6	2	18-59	adult	106	booster	56	GMT/CI	215.7	162.6	286.2	Table 2
43	Zeng et al. 2022	NCT04352608	CoronaVac	Inactivated vaccine	ug	3	Suining, China	Day 0/28/8 months + 28 days (booster)	Live SARS-CoV-2 virus	MNT 50	NA	NA	NA	NA	6	2	18-59	adult	208	booster	56	GMT/CI	7.1	5.6	8.9	Supplementary appendix 4 Table S2
43	Zeng et al. 2022	NCT04383574	CoronaVac	Inactivated vaccine	ug	3	Renqiu, China	Day 0/28/8 months + 28 days (booster)	Live SARS-CoV-2 virus	MNT 50	NA	NA	NA	NA	1.5	0.5	>=60	elderly	0	prime	95	GMT/CI	2	2	2	Supplementary appendix 4 Table S3
43	Zeng et al. 2022	NCT04383574	CoronaVac	Inactivated vaccine	ug	3	Renqiu, China	Day 0/28/8 months + 28 days (booster)	Live SARS-CoV-2 virus	MNT 50	NA	NA	NA	NA	1.5	0.5	>=60	elderly	56	prime	95	GMT/CI	23	19	27.8	Supplementary appendix 4 Table S3
43	Zeng et al. 2022	NCT04383574	CoronaVac	Inactivated vaccine	ug	3	Renqiu, China	Day 0/28/8 months + 28 days (booster)	Live SARS-CoV-2 virus	MNT 50	NA	NA	NA	NA	1.5	0.5	>=60	elderly	106	booster	95	GMT/CI	99.6	62	159.9	Table 2
43	Zeng et al. 2022	NCT04383574	CoronaVac	Inactivated vaccine	ug	3	Renqiu, China	Day 0/28/8 months + 28 days (booster)	Live SARS-CoV-2 virus	MNT 50	NA	NA	NA	NA	1.5	0.5	>=60	elderly	236	booster	95	GMT/CI	3.1	2.7	3.6	Supplementary appendix 4 Table S3
43	Zeng et al. 2022	NCT04383574	CoronaVac	Inactivated vaccine	ug	3	Renqiu, China	Day 0/28/8 months + 28 days (booster)	Live SARS-CoV-2 virus	MNT 50	NA	NA	NA	NA	3	1	>=60	elderly	0	prime	98	GMT/CI	2	2	2.1	Supplementary appendix 4 Table S3
43	Zeng et al. 2022	NCT04383574	CoronaVac	Inactivated vaccine	ug	3	Renqiu, China	Day 0/28/8 months + 28 days (booster)	Live SARS-CoV-2 virus	MNT 50	NA	NA	NA	NA	3	1	>=60	elderly	56	prime	98	GMT/CI	40.8	33.8	49.3	Supplementary appendix 4 Table S3
43	Zeng et al. 2022	NCT04383574	CoronaVac	Inactivated vaccine	ug	3	Renqiu, China	Day 0/28/8 months + 28 days (booster)	Live SARS-CoV-2 virus	MNT 50	NA	NA	NA	NA	3	1	>=60	elderly	106	booster	98	GMT/CI	158.5	99	253.7	Table 2
43	Zeng et al. 2022	NCT04383574	CoronaVac	Inactivated vaccine	ug	3	Renqiu, China	Day 0/28/8 months + 28 days (booster)	Live SARS-CoV-2 virus	MNT 50	NA	NA	NA	NA	3	1	>=60	elderly	236	booster	98	GMT/CI	3.4	2.9	4.1	Supplementary appendix 4 Table S3
43	Zeng et al. 2022	NCT04383574	CoronaVac	Inactivated vaccine	ug	3	Renqiu, China	Day 0/28/8 months + 28 days (booster)	Live SARS-CoV-2 virus	MNT 50	NA	NA	NA	NA	6	2	>=60	elderly	0	prime	93	GMT/CI	2	1.9	2.2	Supplementary appendix 4 Table S3
43	Zeng et al. 2022	NCT04383574	CoronaVac	Inactivated vaccine	ug	3	Renqiu, China	Day 0/28/8 months + 28 days (booster)	Live SARS-CoV-2 virus	MNT 50	NA	NA	NA	NA	6	2	>=60	elderly	56	prime	93	GMT/CI	50.5	42.7	59.8	Supplementary appendix 4 Table S3
43	Zeng et al. 2022	NCT04383574	CoronaVac	Inactivated vaccine	ug	3	Renqiu, China	Day 0/28/8 months + 28 days (booster)	Live SARS-CoV-2 virus	MNT 50	NA	NA	NA	NA	6	2	>=60	elderly	106	booster	93	GMT/CI	178.9	125.2	255.6	Table 2
43	Zeng et al. 2022	NCT04383574	CoronaVac	Inactivated vaccine	ug	3	Renqiu, China	Day 0/28/8 months + 28 days (booster)	Live SARS-CoV-2 virus	MNT 50	NA	NA	NA	NA	6	2	>=60	elderly	236	booster	93	GMT/CI	4.1	3.3	5	Supplementary appendix 4 Table S3
44	Zhu et al. 2021	NCT04566770	Ad5-nCoV	Non-replicating viral vector	10^10 viral particle	5	Taizhou, China	Day 0/56 (booster)	Pseudovirus	PsVNA IC50	NA	NA	NA	NA	5 or 3	0.8	6-17	children	0	prime	100	GMT/CI	10	10	10	Supplementary Table 6
44	Zhu et al. 2021	NCT04566770	Ad5-nCoV	Non-replicating viral vector	10^10 viral particle	5	Taizhou, China	Day 0/56 (booster)	Pseudovirus	PsVNA IC50	NA	NA	NA	NA	5 or 3	0.8	6-17	children	28	prime	100	GMT/CI	96.9	76.8	121.4	Supplementary Table 6
44	Zhu et al. 2021	NCT04566770	Ad5-nCoV	Non-replicating viral vector	10^10 viral particle	5	Taizhou, China	Day 0/56 (booster)	Pseudovirus	PsVNA IC50	NA	NA	NA	NA	5 or 3	0.8	6-17	children	56	prime	100	GMT/CI	88.2	69.6	111.8	Supplementary Table 6
44	Zhu et al. 2021	NCT04566770	Ad5-nCoV	Non-replicating viral vector	10^10 viral particle	5	Taizhou, China	Day 0/56 (booster)	Pseudovirus	PsVNA IC50	NA	NA	NA	NA	5 or 3	0.8	6-17	children	84	booster	100	GMT/CI	168	143.3	197.1	Supplementary Table 6
44	Zhu et al. 2021	NCT04566770	Ad5-nCoV	Non-replicating viral vector	10^10 viral particle	5	Taizhou, China	Day 0/56 (booster)	Pseudovirus	PsVNA IC50	NA	NA	NA	NA	5	1	18-55	adult	0	prime	20	GMT/CI	10	10	10	Supplementary Table 6
44	Zhu et al. 2021	NCT04566770	Ad5-nCoV	Non-replicating viral vector	10^10 viral particle	5	Taizhou, China	Day 0/56 (booster)	Pseudovirus	PsVNA IC50	NA	NA	NA	NA	5	1	18-55	adult	28	prime	20	GMT/CI	45.1	24.8	81.8	Supplementary Table 6
44	Zhu et al. 2021	NCT04566770	Ad5-nCoV	Non-replicating viral vector	10^10 viral particle	5	Taizhou, China	Day 0/56 (booster)	Pseudovirus	PsVNA IC50	NA	NA	NA	NA	5	1	18-55	adult	56	prime	20	GMT/CI	36.2	21.3	61.4	Supplementary Table 6
44	Zhu et al. 2021	NCT04566770	Ad5-nCoV	Non-replicating viral vector	10^10 viral particle	5	Taizhou, China	Day 0/56 (booster)	Pseudovirus	PsVNA IC50	NA	NA	NA	NA	5	1	18-55	adult	84	booster	20	GMT/CI	76.8	52.4	112.7	Supplementary Table 6
44	Zhu et al. 2021	NCT04566770	Ad5-nCoV	Non-replicating viral vector	10^10 viral particle	5	Taizhou, China	Day 0/56 (booster)	Pseudovirus	PsVNA IC50	NA	NA	NA	NA	5	1	>=56	elderly	0	prime	98	GMT/CI	10	10	10	Supplementary Table 6
44	Zhu et al. 2021	NCT04566770	Ad5-nCoV	Non-replicating viral vector	10^10 viral particle	5	Taizhou, China	Day 0/56 (booster)	Pseudovirus	PsVNA IC50	NA	NA	NA	NA	5	1	>=56	elderly	28	prime	98	GMT/CI	35.8	28.4	45.1	Supplementary Table 6
44	Zhu et al. 2021	NCT04566770	Ad5-nCoV	Non-replicating viral vector	10^10 viral particle	5	Taizhou, China	Day 0/56 (booster)	Pseudovirus	PsVNA IC50	NA	NA	NA	NA	5	1	>=56	elderly	56	prime	98	GMT/CI	20	15.8	25.4	Supplementary Table 6
44	Zhu et al. 2021	NCT04566770	Ad5-nCoV	Non-replicating viral vector	10^10 viral particle	5	Taizhou, China	Day 0/56 (booster)	Pseudovirus	PsVNA IC50	NA	NA	NA	NA	5	1	>=56	elderly	84	booster	98	GMT/CI	79.7	64.9	98	Supplementary Table 6
44	Zhu et al. 2021	NCT04566770	Ad5-nCoV	Non-replicating viral vector	10^10 viral particle	5	Taizhou, China	Day 0/56 (booster)	Pseudovirus	PsVNA IC50	NA	NA	NA	NA	10	2	>=56	elderly	0	prime	100	GMT/CI	10	10	10	Supplementary Table 6
44	Zhu et al. 2021	NCT04566770	Ad5-nCoV	Non-replicating viral vector	10^10 viral particle	5	Taizhou, China	Day 0/56 (booster)	Pseudovirus	PsVNA IC50	NA	NA	NA	NA	10	2	>=56	elderly	28	prime	100	GMT/CI	53.9	43.5	66.8	Supplementary Table 6
44	Zhu et al. 2021	NCT04566770	Ad5-nCoV	Non-replicating viral vector	10^10 viral particle	5	Taizhou, China	Day 0/56 (booster)	Pseudovirus	PsVNA IC50	NA	NA	NA	NA	10	2	>=56	elderly	56	prime	100	GMT/CI	33.1	26.2	41.9	Supplementary Table 6
44	Zhu et al. 2021	NCT04566770	Ad5-nCoV	Non-replicating viral vector	10^10 viral particle	5	Taizhou, China	Day 0/56 (booster)	Pseudovirus	PsVNA IC50	NA	NA	NA	NA	10	2	>=56	elderly	84	booster	100	GMT/CI	86.7	73	102.9	Supplementary Table 6
45	Momin et al. 2021	CTRI/2020/07/026352	ZyCoV-D (Needle)	DNA based vaccine	mg	2	Gujarat, India	Day 0/28/56	Live SARS-CoV-2 virus	PRNT 50	49.5	36.7	67.3	73	1	0.5	18-55	adult	0	prime	11	GMT/CI	5.98	4.01	8.92	Table 4, Supplemental Table 5
45	Momin et al. 2021	CTRI/2020/07/026352	ZyCoV-D (Needle)	DNA based vaccine	mg	2	Gujarat, India	Day 0/28/56	Live SARS-CoV-2 virus	PRNT 50	49.5	36.7	67.3	73	1	0.5	18-55	adult	28	prime	10	GMT/CI	6.79	4.29	10.73	Table 4, Supplemental Table 5
45	Momin et al. 2021	CTRI/2020/07/026352	ZyCoV-D (Needle)	DNA based vaccine	mg	2	Gujarat, India	Day 0/28/56	Live SARS-CoV-2 virus	PRNT 50	49.5	36.7	67.3	73	1	0.5	18-55	adult	56	prime	10	GMT/CI	6.48	3.64	11.52	Table 4, Supplemental Table 5
45	Momin et al. 2021	CTRI/2020/07/026352	ZyCoV-D (Needle)	DNA based vaccine	mg	2	Gujarat, India	Day 0/28/56	Live SARS-CoV-2 virus	PRNT 50	49.5	36.7	67.3	73	1	0.5	18-55	adult	84	prime	10	GMT/CI	8.52	4.4	16.49	Table 4, Supplemental Table 5
45	Momin et al. 2021	CTRI/2020/07/026352	ZyCoV-D (Needle-Free)	DNA based vaccine	mg	2	Gujarat, India	Day 0/28/56	Live SARS-CoV-2 virus	PRNT 50	49.5	36.7	67.3	73	1	0.5	18-55	adult	0	prime	12	GMT/CI	8.88	4.52	17.48	Table 4, Supplemental Table 5
45	Momin et al. 2021	CTRI/2020/07/026352	ZyCoV-D (Needle-Free)	DNA based vaccine	mg	2	Gujarat, India	Day 0/28/56	Live SARS-CoV-2 virus	PRNT 50	49.5	36.7	67.3	73	1	0.5	18-55	adult	28	prime	10	GMT/CI	11.12	4.91	25.19	Table 4, Supplemental Table 5
45	Momin et al. 2021	CTRI/2020/07/026352	ZyCoV-D (Needle-Free)	DNA based vaccine	mg	2	Gujarat, India	Day 0/28/56	Live SARS-CoV-2 virus	PRNT 50	49.5	36.7	67.3	73	1	0.5	18-55	adult	56	prime	10	GMT/CI	12.99	5.6	30.16	Table 4, Supplemental Table 5
45	Momin et al. 2021	CTRI/2020/07/026352	ZyCoV-D (Needle-Free)	DNA based vaccine	mg	2	Gujarat, India	Day 0/28/56	Live SARS-CoV-2 virus	PRNT 50	49.5	36.7	67.3	73	1	0.5	18-55	adult	84	prime	10	GMT/CI	11.97	5.72	25.06	Table 4, Supplemental Table 5
45	Momin et al. 2021	CTRI/2020/07/026352	ZyCoV-D (Needle)	DNA based vaccine	mg	2	Gujarat, India	Day 0/28/56	Live SARS-CoV-2 virus	PRNT 50	49.5	36.7	67.3	73	2	1	18-55	adult	0	prime	10	GMT/CI	5	5	5	Table 4, Supplemental Table 5
45	Momin et al. 2021	CTRI/2020/07/026352	ZyCoV-D (Needle)	DNA based vaccine	mg	2	Gujarat, India	Day 0/28/56	Live SARS-CoV-2 virus	PRNT 50	49.5	36.7	67.3	73	2	1	18-55	adult	28	prime	10	GMT/CI	5	5	5	Table 4, Supplemental Table 5
45	Momin et al. 2021	CTRI/2020/07/026352	ZyCoV-D (Needle)	DNA based vaccine	mg	2	Gujarat, India	Day 0/28/56	Live SARS-CoV-2 virus	PRNT 50	49.5	36.7	67.3	73	2	1	18-55	adult	56	prime	10	GMT/CI	8.72	3.08	24.72	Table 4, Supplemental Table 5
45	Momin et al. 2021	CTRI/2020/07/026352	ZyCoV-D (Needle)	DNA based vaccine	mg	2	Gujarat, India	Day 0/28/56	Live SARS-CoV-2 virus	PRNT 50	49.5	36.7	67.3	73	2	1	18-55	adult	84	prime	10	GMT/CI	14.13	5.57	35.82	Table 4, Supplemental Table 5
45	Momin et al. 2021	CTRI/2020/07/026352	ZyCoV-D (Needle-Free)	DNA based vaccine	mg	2	Gujarat, India	Day 0/28/56	Live SARS-CoV-2 virus	PRNT 50	49.5	36.7	67.3	73	2	1	18-55	adult	0	prime	10	GMT/CI	5	5	5	Table 4, Supplemental Table 5
45	Momin et al. 2021	CTRI/2020/07/026352	ZyCoV-D (Needle-Free)	DNA based vaccine	mg	2	Gujarat, India	Day 0/28/56	Live SARS-CoV-2 virus	PRNT 50	49.5	36.7	67.3	73	2	1	18-55	adult	28	prime	10	GMT/CI	6.06	3.93	9.34	Table 4, Supplemental Table 5
45	Momin et al. 2021	CTRI/2020/07/026352	ZyCoV-D (Needle-Free)	DNA based vaccine	mg	2	Gujarat, India	Day 0/28/56	Live SARS-CoV-2 virus	PRNT 50	49.5	36.7	67.3	73	2	1	18-55	adult	56	prime	10	GMT/CI	6.34	3.7	10.87	Table 4, Supplemental Table 5
45	Momin et al. 2021	CTRI/2020/07/026352	ZyCoV-D (Needle-Free)	DNA based vaccine	mg	2	Gujarat, India	Day 0/28/56	Live SARS-CoV-2 virus	PRNT 50	49.5	36.7	67.3	73	2	1	18-55	adult	84	prime	10	GMT/CI	39.17	15.43	99.47	Table 4, Supplemental Table 5
46	Chiuppesi et al. 2022	NCT04639466	COH04S1	Non-replicating viral vector	10^8 PFU	2.5	Duarte, CA, USA	Day 0/28	D614G pseudovirus	PsVNA IC50	NA	NA	NA	NA	0.1	0.04	18-54	adult	0	prime	18	GMT/CI	13.8	10.1	19	Fig.2 (c)
46	Chiuppesi et al. 2022	NCT04639466	COH04S1	Non-replicating viral vector	10^8 PFU	2.5	Duarte, CA, USA	Day 0/28	D614G pseudovirus	PsVNA IC50	NA	NA	NA	NA	0.1	0.04	18-54	adult	28	prime	18	GMT/CI	17.8	12.2	25.8	Fig.2 (c)
46	Chiuppesi et al. 2022	NCT04639466	COH04S1	Non-replicating viral vector	10^8 PFU	2.5	Duarte, CA, USA	Day 0/28	D614G pseudovirus	PsVNA IC50	NA	NA	NA	NA	0.1	0.04	18-54	adult	56	prime	18	GMT/CI	43.4	26	72.4	Fig.2 (c)
46	Chiuppesi et al. 2022	NCT04639466	COH04S1	Non-replicating viral vector	10^8 PFU	2.5	Duarte, CA, USA	Day 0/28	D614G pseudovirus	PsVNA IC50	NA	NA	NA	NA	1	0.4	18-54	adult	0	prime	9	GMT/CI	10.9	9.2	13	Fig.2 (c)
46	Chiuppesi et al. 2022	NCT04639466	COH04S1	Non-replicating viral vector	10^8 PFU	2.5	Duarte, CA, USA	Day 0/28	D614G pseudovirus	PsVNA IC50	NA	NA	NA	NA	1	0.4	18-54	adult	28	prime	9	GMT/CI	20.6	10	42.5	Fig.2 (c)
46	Chiuppesi et al. 2022	NCT04639466	COH04S1	Non-replicating viral vector	10^8 PFU	2.5	Duarte, CA, USA	Day 0/28	D614G pseudovirus	PsVNA IC50	NA	NA	NA	NA	1	0.4	18-54	adult	56	prime	9	GMT/CI	166.9	95.1	293.2	Fig.2 (c)
46	Chiuppesi et al. 2022	NCT04639466	COH04S1	Non-replicating viral vector	10^8 PFU	2.5	Duarte, CA, USA	Day 0/28	D614G pseudovirus	PsVNA IC50	NA	NA	NA	NA	2.5	1	18-54	adult	0	prime	10	GMT/CI	12.1	9.4	15.4	Fig.2 (c)
46	Chiuppesi et al. 2022	NCT04639466	COH04S1	Non-replicating viral vector	10^8 PFU	2.5	Duarte, CA, USA	Day 0/28	D614G pseudovirus	PsVNA IC50	NA	NA	NA	NA	2.5	1	18-54	adult	28	prime	10	GMT/CI	23.7	14.1	39.7	Fig.2 (c)
46	Chiuppesi et al. 2022	NCT04639466	COH04S1	Non-replicating viral vector	10^8 PFU	2.5	Duarte, CA, USA	Day 0/28	D614G pseudovirus	PsVNA IC50	NA	NA	NA	NA	2.5	1	18-54	adult	56	prime	10	GMT/CI	136.6	72.3	258	Fig.2 (c)
47	Guo et al. 2021 Phase 1	ChiCTR2000031809	WIBP COVID-19 vaccine/Inactivated SARS-CoV-2 vaccine (vero cell)	Inactivated vaccine	ug	5	Henan, China	Day 0/28/56 (booster)	Live SARS-CoV-2 virus	PRNT 50	215.8	99.5	458.1	50	2.5	0.5	>=60	elderly	0	prime	24	GMT/CI	5	5	5	Supplementary Table 6
47	Guo et al. 2021 Phase 1	ChiCTR2000031809	WIBP COVID-19 vaccine/Inactivated SARS-CoV-2 vaccine (vero cell)	Inactivated vaccine	ug	5	Henan, China	Day 0/28/56 (booster)	Live SARS-CoV-2 virus	PRNT 50	215.8	99.5	458.1	50	2.5	0.5	>=60	elderly	4	prime	24	GMT/CI	5	5	5	Supplementary Table 6
47	Guo et al. 2021 Phase 1	ChiCTR2000031809	WIBP COVID-19 vaccine/Inactivated SARS-CoV-2 vaccine (vero cell)	Inactivated vaccine	ug	5	Henan, China	Day 0/28/56 (booster)	Live SARS-CoV-2 virus	PRNT 50	215.8	99.5	458.1	50	2.5	0.5	>=60	elderly	14	prime	24	GMT/CI	5	5	5	Supplementary Table 6
47	Guo et al. 2021 Phase 1	ChiCTR2000031809	WIBP COVID-19 vaccine/Inactivated SARS-CoV-2 vaccine (vero cell)	Inactivated vaccine	ug	5	Henan, China	Day 0/28/56 (booster)	Live SARS-CoV-2 virus	PRNT 50	215.8	99.5	458.1	50	2.5	0.5	>=60	elderly	28	prime	24	GMT/CI	9	5	14	Supplementary Table 6
47	Guo et al. 2021 Phase 1	ChiCTR2000031809	WIBP COVID-19 vaccine/Inactivated SARS-CoV-2 vaccine (vero cell)	Inactivated vaccine	ug	5	Henan, China	Day 0/28/56 (booster)	Live SARS-CoV-2 virus	PRNT 50	215.8	99.5	458.1	50	2.5	0.5	>=60	elderly	32	prime	24	GMT/CI	17	10	32	Supplementary Table 6
47	Guo et al. 2021 Phase 1	ChiCTR2000031809	WIBP COVID-19 vaccine/Inactivated SARS-CoV-2 vaccine (vero cell)	Inactivated vaccine	ug	5	Henan, China	Day 0/28/56 (booster)	Live SARS-CoV-2 virus	PRNT 50	215.8	99.5	458.1	50	2.5	0.5	>=60	elderly	42	prime	24	GMT/CI	86	46	158	Supplementary Table 6
47	Guo et al. 2021 Phase 1	ChiCTR2000031809	WIBP COVID-19 vaccine/Inactivated SARS-CoV-2 vaccine (vero cell)	Inactivated vaccine	ug	5	Henan, China	Day 0/28/56 (booster)	Live SARS-CoV-2 virus	PRNT 50	215.8	99.5	458.1	50	2.5	0.5	>=60	elderly	56	prime	24	GMT/CI	90	48	167	Supplementary Table 6
47	Guo et al. 2021 Phase 1	ChiCTR2000031809	WIBP COVID-19 vaccine/Inactivated SARS-CoV-2 vaccine (vero cell)	Inactivated vaccine	ug	5	Henan, China	Day 0/28/56 (booster)	Live SARS-CoV-2 virus	PRNT 50	215.8	99.5	458.1	50	2.5	0.5	>=60	elderly	60	booster	24	GMT/CI	61	36	105	Supplementary Table 6
47	Guo et al. 2021 Phase 1	ChiCTR2000031809	WIBP COVID-19 vaccine/Inactivated SARS-CoV-2 vaccine (vero cell)	Inactivated vaccine	ug	5	Henan, China	Day 0/28/56 (booster)	Live SARS-CoV-2 virus	PRNT 50	215.8	99.5	458.1	50	2.5	0.5	>=60	elderly	84	booster	24	GMT/CI	177	104	302	Supplementary Table 6
47	Guo et al. 2021 Phase 1	ChiCTR2000031809	WIBP COVID-19 vaccine/Inactivated SARS-CoV-2 vaccine (vero cell)	Inactivated vaccine	ug	5	Henan, China	Day 0/28/56 (booster)	Live SARS-CoV-2 virus	PRNT 50	215.8	99.5	458.1	50	2.5	0.5	>=60	elderly	146	booster	24	GMT/CI	110	62	195	Supplementary Table 6
47	Guo et al. 2021 Phase 1	ChiCTR2000031809	WIBP COVID-19 vaccine/Inactivated SARS-CoV-2 vaccine (vero cell)	Inactivated vaccine	ug	5	Henan, China	Day 0/28/56 (booster)	Live SARS-CoV-2 virus	PRNT 50	215.8	99.5	458.1	50	5	1	>=60	elderly	0	prime	24	GMT/CI	5	5	5	Supplementary Table 6
47	Guo et al. 2021 Phase 1	ChiCTR2000031809	WIBP COVID-19 vaccine/Inactivated SARS-CoV-2 vaccine (vero cell)	Inactivated vaccine	ug	5	Henan, China	Day 0/28/56 (booster)	Live SARS-CoV-2 virus	PRNT 50	215.8	99.5	458.1	50	5	1	>=60	elderly	4	prime	24	GMT/CI	5	5	5	Supplementary Table 6
47	Guo et al. 2021 Phase 1	ChiCTR2000031809	WIBP COVID-19 vaccine/Inactivated SARS-CoV-2 vaccine (vero cell)	Inactivated vaccine	ug	5	Henan, China	Day 0/28/56 (booster)	Live SARS-CoV-2 virus	PRNT 50	215.8	99.5	458.1	50	5	1	>=60	elderly	14	prime	24	GMT/CI	6	4	8	Supplementary Table 6
47	Guo et al. 2021 Phase 1	ChiCTR2000031809	WIBP COVID-19 vaccine/Inactivated SARS-CoV-2 vaccine (vero cell)	Inactivated vaccine	ug	5	Henan, China	Day 0/28/56 (booster)	Live SARS-CoV-2 virus	PRNT 50	215.8	99.5	458.1	50	5	1	>=60	elderly	28	prime	24	GMT/CI	10	6	17	Supplementary Table 6
47	Guo et al. 2021 Phase 1	ChiCTR2000031809	WIBP COVID-19 vaccine/Inactivated SARS-CoV-2 vaccine (vero cell)	Inactivated vaccine	ug	5	Henan, China	Day 0/28/56 (booster)	Live SARS-CoV-2 virus	PRNT 50	215.8	99.5	458.1	50	5	1	>=60	elderly	32	prime	24	GMT/CI	16	9	28	Supplementary Table 6
47	Guo et al. 2021 Phase 1	ChiCTR2000031809	WIBP COVID-19 vaccine/Inactivated SARS-CoV-2 vaccine (vero cell)	Inactivated vaccine	ug	5	Henan, China	Day 0/28/56 (booster)	Live SARS-CoV-2 virus	PRNT 50	215.8	99.5	458.1	50	5	1	>=60	elderly	42	prime	24	GMT/CI	71	36	143	Supplementary Table 6
47	Guo et al. 2021 Phase 1	ChiCTR2000031809	WIBP COVID-19 vaccine/Inactivated SARS-CoV-2 vaccine (vero cell)	Inactivated vaccine	ug	5	Henan, China	Day 0/28/56 (booster)	Live SARS-CoV-2 virus	PRNT 50	215.8	99.5	458.1	50	5	1	>=60	elderly	56	prime	24	GMT/CI	54	29	102	Supplementary Table 6
47	Guo et al. 2021 Phase 1	ChiCTR2000031809	WIBP COVID-19 vaccine/Inactivated SARS-CoV-2 vaccine (vero cell)	Inactivated vaccine	ug	5	Henan, China	Day 0/28/56 (booster)	Live SARS-CoV-2 virus	PRNT 50	215.8	99.5	458.1	50	5	1	>=60	elderly	60	booster	24	GMT/CI	74	33	164	Supplementary Table 6
47	Guo et al. 2021 Phase 1	ChiCTR2000031809	WIBP COVID-19 vaccine/Inactivated SARS-CoV-2 vaccine (vero cell)	Inactivated vaccine	ug	5	Henan, China	Day 0/28/56 (booster)	Live SARS-CoV-2 virus	PRNT 50	215.8	99.5	458.1	50	5	1	>=60	elderly	84	booster	24	GMT/CI	172	91	328	Supplementary Table 6
47	Guo et al. 2021 Phase 1	ChiCTR2000031809	WIBP COVID-19 vaccine/Inactivated SARS-CoV-2 vaccine (vero cell)	Inactivated vaccine	ug	5	Henan, China	Day 0/28/56 (booster)	Live SARS-CoV-2 virus	PRNT 50	215.8	99.5	458.1	50	5	1	>=60	elderly	146	booster	24	GMT/CI	106	50	224	Supplementary Table 6
47	Guo et al. 2021 Phase 1	ChiCTR2000031809	WIBP COVID-19 vaccine/Inactivated SARS-CoV-2 vaccine (vero cell)	Inactivated vaccine	ug	5	Henan, China	Day 0/28/56 (booster)	Live SARS-CoV-2 virus	PRNT 50	215.8	99.5	458.1	50	10	2	>=60	elderly	0	prime	24	GMT/CI	5	5	5	Supplementary Table 6
47	Guo et al. 2021 Phase 1	ChiCTR2000031809	WIBP COVID-19 vaccine/Inactivated SARS-CoV-2 vaccine (vero cell)	Inactivated vaccine	ug	5	Henan, China	Day 0/28/56 (booster)	Live SARS-CoV-2 virus	PRNT 50	215.8	99.5	458.1	50	10	2	>=60	elderly	4	prime	24	GMT/CI	5	5	5	Supplementary Table 6
47	Guo et al. 2021 Phase 1	ChiCTR2000031809	WIBP COVID-19 vaccine/Inactivated SARS-CoV-2 vaccine (vero cell)	Inactivated vaccine	ug	5	Henan, China	Day 0/28/56 (booster)	Live SARS-CoV-2 virus	PRNT 50	215.8	99.5	458.1	50	10	2	>=60	elderly	14	prime	24	GMT/CI	7	5	11	Supplementary Table 6
47	Guo et al. 2021 Phase 1	ChiCTR2000031809	WIBP COVID-19 vaccine/Inactivated SARS-CoV-2 vaccine (vero cell)	Inactivated vaccine	ug	5	Henan, China	Day 0/28/56 (booster)	Live SARS-CoV-2 virus	PRNT 50	215.8	99.5	458.1	50	10	2	>=60	elderly	28	prime	24	GMT/CI	8	5	13	Supplementary Table 6
47	Guo et al. 2021 Phase 1	ChiCTR2000031809	WIBP COVID-19 vaccine/Inactivated SARS-CoV-2 vaccine (vero cell)	Inactivated vaccine	ug	5	Henan, China	Day 0/28/56 (booster)	Live SARS-CoV-2 virus	PRNT 50	215.8	99.5	458.1	50	10	2	>=60	elderly	32	prime	24	GMT/CI	25	14	45	Supplementary Table 6
47	Guo et al. 2021 Phase 1	ChiCTR2000031809	WIBP COVID-19 vaccine/Inactivated SARS-CoV-2 vaccine (vero cell)	Inactivated vaccine	ug	5	Henan, China	Day 0/28/56 (booster)	Live SARS-CoV-2 virus	PRNT 50	215.8	99.5	458.1	50	10	2	>=60	elderly	42	prime	24	GMT/CI	102	68	152	Supplementary Table 6
47	Guo et al. 2021 Phase 1	ChiCTR2000031809	WIBP COVID-19 vaccine/Inactivated SARS-CoV-2 vaccine (vero cell)	Inactivated vaccine	ug	5	Henan, China	Day 0/28/56 (booster)	Live SARS-CoV-2 virus	PRNT 50	215.8	99.5	458.1	50	10	2	>=60	elderly	56	prime	24	GMT/CI	89	61	130	Supplementary Table 6
47	Guo et al. 2021 Phase 1	ChiCTR2000031809	WIBP COVID-19 vaccine/Inactivated SARS-CoV-2 vaccine (vero cell)	Inactivated vaccine	ug	5	Henan, China	Day 0/28/56 (booster)	Live SARS-CoV-2 virus	PRNT 50	215.8	99.5	458.1	50	10	2	>=60	elderly	60	booster	24	GMT/CI	99	65	150	Supplementary Table 6
47	Guo et al. 2021 Phase 1	ChiCTR2000031809	WIBP COVID-19 vaccine/Inactivated SARS-CoV-2 vaccine (vero cell)	Inactivated vaccine	ug	5	Henan, China	Day 0/28/56 (booster)	Live SARS-CoV-2 virus	PRNT 50	215.8	99.5	458.1	50	10	2	>=60	elderly	84	booster	24	GMT/CI	187	119	295	Supplementary Table 6
47	Guo et al. 2021 Phase 1	ChiCTR2000031809	WIBP COVID-19 vaccine/Inactivated SARS-CoV-2 vaccine (vero cell)	Inactivated vaccine	ug	5	Henan, China	Day 0/28/56 (booster)	Live SARS-CoV-2 virus	PRNT 50	215.8	99.5	458.1	50	10	2	>=60	elderly	146	booster	24	GMT/CI	118	68	202	Supplementary Table 6
47	Guo et al. 2021 Phase 1&2	ChiCTR2000031809	WIBP COVID-19 vaccine/Inactivated SARS-CoV-2 vaccine (vero cell)	Inactivated vaccine	ug	5	Henan, China	Day 0/28/56 (booster)	Live SARS-CoV-2 virus	PRNT 50	215.8	99.5	458.1	50	2.5	0.5	18-59	adult	0	prime	84	GMT/CI	5	5	5	Supplementary Table 6
47	Guo et al. 2021 Phase 1&2	ChiCTR2000031809	WIBP COVID-19 vaccine/Inactivated SARS-CoV-2 vaccine (vero cell)	Inactivated vaccine	ug	5	Henan, China	Day 0/28/56 (booster)	Live SARS-CoV-2 virus	PRNT 50	215.8	99.5	458.1	50	2.5	0.5	18-59	adult	84	booster	84	GMT/CI	149	110	202	Table 3
47	Guo et al. 2021 Phase 1&2	ChiCTR2000031809	WIBP COVID-19 vaccine/Inactivated SARS-CoV-2 vaccine (vero cell)	Inactivated vaccine	ug	5	Henan, China	Day 0/28/56 (booster)	Live SARS-CoV-2 virus	PRNT 50	215.8	99.5	458.1	50	2.5	0.5	18-59	adult	146	booster	84	GMT/CI	87	61	125	Table 3
47	Guo et al. 2021 Phase 1&2	ChiCTR2000031809	WIBP COVID-19 vaccine/Inactivated SARS-CoV-2 vaccine (vero cell)	Inactivated vaccine	ug	5	Henan, China	Day 0/28/56 (booster)	Live SARS-CoV-2 virus	PRNT 50	215.8	99.5	458.1	50	2.5	0.5	>=60	elderly	0	prime	84	GMT/CI	5	5	5	Supplementary Table 6
47	Guo et al. 2021 Phase 1&2	ChiCTR2000031809	WIBP COVID-19 vaccine/Inactivated SARS-CoV-2 vaccine (vero cell)	Inactivated vaccine	ug	5	Henan, China	Day 0/28/56 (booster)	Live SARS-CoV-2 virus	PRNT 50	215.8	99.5	458.1	50	2.5	0.5	>=60	elderly	84	booster	84	GMT/CI	161	118	219	Table 3
47	Guo et al. 2021 Phase 1&2	ChiCTR2000031809	WIBP COVID-19 vaccine/Inactivated SARS-CoV-2 vaccine (vero cell)	Inactivated vaccine	ug	5	Henan, China	Day 0/28/56 (booster)	Live SARS-CoV-2 virus	PRNT 50	215.8	99.5	458.1	50	2.5	0.5	>=60	elderly	146	booster	84	GMT/CI	99	70	139	Table 3
47	Guo et al. 2021 Phase 1&2	ChiCTR2000031809	WIBP COVID-19 vaccine/Inactivated SARS-CoV-2 vaccine (vero cell)	Inactivated vaccine	ug	5	Henan, China	Day 0/28/56 (booster)	Live SARS-CoV-2 virus	PRNT 50	215.8	99.5	458.1	50	5	1	18-59	adult	0	prime	84	GMT/CI	5	5	5	Supplementary Table 6
47	Guo et al. 2021 Phase 1&2	ChiCTR2000031809	WIBP COVID-19 vaccine/Inactivated SARS-CoV-2 vaccine (vero cell)	Inactivated vaccine	ug	5	Henan, China	Day 0/28/56 (booster)	Live SARS-CoV-2 virus	PRNT 50	215.8	99.5	458.1	50	5	1	18-59	adult	84	booster	84	GMT/CI	238	188	302	Table 3
47	Guo et al. 2021 Phase 1&2	ChiCTR2000031809	WIBP COVID-19 vaccine/Inactivated SARS-CoV-2 vaccine (vero cell)	Inactivated vaccine	ug	5	Henan, China	Day 0/28/56 (booster)	Live SARS-CoV-2 virus	PRNT 50	215.8	99.5	458.1	50	5	1	18-59	adult	146	booster	84	GMT/CI	128	95	173	Table 3
47	Guo et al. 2021 Phase 1&2	ChiCTR2000031809	WIBP COVID-19 vaccine/Inactivated SARS-CoV-2 vaccine (vero cell)	Inactivated vaccine	ug	5	Henan, China	Day 0/28/56 (booster)	Live SARS-CoV-2 virus	PRNT 50	215.8	99.5	458.1	50	5	1	>=60	elderly	0	prime	82	GMT/CI	5	5	5	Supplementary Table 6
47	Guo et al. 2021 Phase 1&2	ChiCTR2000031809	WIBP COVID-19 vaccine/Inactivated SARS-CoV-2 vaccine (vero cell)	Inactivated vaccine	ug	5	Henan, China	Day 0/28/56 (booster)	Live SARS-CoV-2 virus	PRNT 50	215.8	99.5	458.1	50	5	1	>=60	elderly	84	booster	82	GMT/CI	161	118	221	Table 3
47	Guo et al. 2021 Phase 1&2	ChiCTR2000031809	WIBP COVID-19 vaccine/Inactivated SARS-CoV-2 vaccine (vero cell)	Inactivated vaccine	ug	5	Henan, China	Day 0/28/56 (booster)	Live SARS-CoV-2 virus	PRNT 50	215.8	99.5	458.1	50	5	1	>=60	elderly	146	booster	82	GMT/CI	99	69	144	Table 3
47	Guo et al. 2021 Phase 1&2	ChiCTR2000031809	WIBP COVID-19 vaccine/Inactivated SARS-CoV-2 vaccine (vero cell)	Inactivated vaccine	ug	5	Henan, China	Day 0/28/56 (booster)	Live SARS-CoV-2 virus	PRNT 50	215.8	99.5	458.1	50	10	2	18-59	adult	0	prime	84	GMT/CI	5	5	5	Supplementary Table 6
47	Guo et al. 2021 Phase 1&2	ChiCTR2000031809	WIBP COVID-19 vaccine/Inactivated SARS-CoV-2 vaccine (vero cell)	Inactivated vaccine	ug	5	Henan, China	Day 0/28/56 (booster)	Live SARS-CoV-2 virus	PRNT 50	215.8	99.5	458.1	50	10	2	18-59	adult	84	booster	84	GMT/CI	216	181	257	Table 3
47	Guo et al. 2021 Phase 1&2	ChiCTR2000031809	WIBP COVID-19 vaccine/Inactivated SARS-CoV-2 vaccine (vero cell)	Inactivated vaccine	ug	5	Henan, China	Day 0/28/56 (booster)	Live SARS-CoV-2 virus	PRNT 50	215.8	99.5	458.1	50	10	2	18-59	adult	146	booster	84	GMT/CI	129	99	169	Table 3
47	Guo et al. 2021 Phase 1&2	ChiCTR2000031809	WIBP COVID-19 vaccine/Inactivated SARS-CoV-2 vaccine (vero cell)	Inactivated vaccine	ug	5	Henan, China	Day 0/28/56 (booster)	Live SARS-CoV-2 virus	PRNT 50	215.8	99.5	458.1	50	10	2	>=60	elderly	0	prime	81	GMT/CI	5	5	5	Supplementary Table 6
47	Guo et al. 2021 Phase 1&2	ChiCTR2000031809	WIBP COVID-19 vaccine/Inactivated SARS-CoV-2 vaccine (vero cell)	Inactivated vaccine	ug	5	Henan, China	Day 0/28/56 (booster)	Live SARS-CoV-2 virus	PRNT 50	215.8	99.5	458.1	50	10	2	>=60	elderly	84	booster	81	GMT/CI	187	138	253	Table 3
47	Guo et al. 2021 Phase 1&2	ChiCTR2000031809	WIBP COVID-19 vaccine/Inactivated SARS-CoV-2 vaccine (vero cell)	Inactivated vaccine	ug	5	Henan, China	Day 0/28/56 (booster)	Live SARS-CoV-2 virus	PRNT 50	215.8	99.5	458.1	50	10	2	>=60	elderly	146	booster	81	GMT/CI	120	84	172	Table 3
47	Guo et al. 2021 Phase 1&2	ChiCTR2000031809	WIBP COVID-19 vaccine/Inactivated SARS-CoV-2 vaccine (vero cell)	Inactivated vaccine	ug	5	Henan, China	Day 0/14	Live SARS-CoV-2 virus	PRNT 50	215.8	99.5	458.1	50	5	1	18-59	adult	0	prime	84	GMT/CI	5	5	5	Supplementary Table 6
47	Guo et al. 2021 Phase 1&2	ChiCTR2000031809	WIBP COVID-19 vaccine/Inactivated SARS-CoV-2 vaccine (vero cell)	Inactivated vaccine	ug	5	Henan, China	Day 0/14	Live SARS-CoV-2 virus	PRNT 50	215.8	99.5	458.1	50	5	1	18-59	adult	42	prime	84	GMT/CI	39	29	53	Table 3
47	Guo et al. 2021 Phase 1&2	ChiCTR2000031809	WIBP COVID-19 vaccine/Inactivated SARS-CoV-2 vaccine (vero cell)	Inactivated vaccine	ug	5	Henan, China	Day 0/14	Live SARS-CoV-2 virus	PRNT 50	215.8	99.5	458.1	50	5	1	18-59	adult	104	prime	84	GMT/CI	20	14	27	Table 3
47	Guo et al. 2021 Phase 1&2	ChiCTR2000031809	WIBP COVID-19 vaccine/Inactivated SARS-CoV-2 vaccine (vero cell)	Inactivated vaccine	ug	5	Henan, China	Day 0/21	Live SARS-CoV-2 virus	PRNT 50	215.8	99.5	458.1	50	5	1	18-59	adult	0	prime	84	GMT/CI	5	5	5	Supplementary Table 6
47	Guo et al. 2021 Phase 1&2	ChiCTR2000031809	WIBP COVID-19 vaccine/Inactivated SARS-CoV-2 vaccine (vero cell)	Inactivated vaccine	ug	5	Henan, China	Day 0/21	Live SARS-CoV-2 virus	PRNT 50	215.8	99.5	458.1	50	5	1	18-59	adult	49	prime	84	GMT/CI	134	104	174	Table 3
47	Guo et al. 2021 Phase 1&2	ChiCTR2000031809	WIBP COVID-19 vaccine/Inactivated SARS-CoV-2 vaccine (vero cell)	Inactivated vaccine	ug	5	Henan, China	Day 0/21	Live SARS-CoV-2 virus	PRNT 50	215.8	99.5	458.1	50	5	1	18-59	adult	111	prime	84	GMT/CI	53	38	75	Table 3
47	Guo et al. 2021 Phase 1&2	ChiCTR2000031809	WIBP COVID-19 vaccine/Inactivated SARS-CoV-2 vaccine (vero cell)	Inactivated vaccine	ug	5	Henan, China	Day 0/28	Live SARS-CoV-2 virus	PRNT 50	215.8	99.5	458.1	50	5	1	18-59	adult	0	prime	83	GMT/CI	5	5	5	Supplementary Table 6
47	Guo et al. 2021 Phase 1&2	ChiCTR2000031809	WIBP COVID-19 vaccine/Inactivated SARS-CoV-2 vaccine (vero cell)	Inactivated vaccine	ug	5	Henan, China	Day 0/28	Live SARS-CoV-2 virus	PRNT 50	215.8	99.5	458.1	50	5	1	18-59	adult	56	prime	83	GMT/CI	91	71	115	Table 3
47	Guo et al. 2021 Phase 1&2	ChiCTR2000031809	WIBP COVID-19 vaccine/Inactivated SARS-CoV-2 vaccine (vero cell)	Inactivated vaccine	ug	5	Henan, China	Day 0/28	Live SARS-CoV-2 virus	PRNT 50	215.8	99.5	458.1	50	5	1	18-59	adult	118	prime	83	GMT/CI	44	32	61	Table 3
47	Guo et al. 2021 Phase 1&2	ChiCTR2000031809	WIBP COVID-19 vaccine/Inactivated SARS-CoV-2 vaccine (vero cell)	Inactivated vaccine	ug	5	Henan, China	Day 0	Live SARS-CoV-2 virus	PRNT 50	215.8	99.5	458.1	50	10	2	18-59	adult	0	prime	84	GMT/CI	5	5	5	Supplementary Table 6
47	Guo et al. 2021 Phase 1&2	ChiCTR2000031809	WIBP COVID-19 vaccine/Inactivated SARS-CoV-2 vaccine (vero cell)	Inactivated vaccine	ug	5	Henan, China	Day 0	Live SARS-CoV-2 virus	PRNT 50	215.8	99.5	458.1	50	10	2	18-59	adult	28	prime	84	GMT/CI	24	17	34	Table 3
47	Guo et al. 2021 Phase 1&2	ChiCTR2000031809	WIBP COVID-19 vaccine/Inactivated SARS-CoV-2 vaccine (vero cell)	Inactivated vaccine	ug	5	Henan, China	Day 0	Live SARS-CoV-2 virus	PRNT 50	215.8	99.5	458.1	50	10	2	18-59	adult	90	prime	84	GMT/CI	7	6	9	Table 3
48	Hsieh et al. 2021	NCT04487210	MVC-COV1901	Protein subunit	ug	15	Taiwan	Day 0/28	Pseudo virus	PsVNA ID50	430.5	274.9	674	35	5	0.33	20-49	adult	0	prime	15	GMT/CI	10	10	10	Table S4
48	Hsieh et al. 2021	NCT04487210	MVC-COV1901	Protein subunit	ug	15	Taiwan	Day 0/28	Pseudo virus	PsVNA ID50	430.5	274.9	674	35	5	0.33	20-49	adult	14	prime	15	GMT/CI	12.6	8.99	17.64	Table S4
48	Hsieh et al. 2021	NCT04487210	MVC-COV1901	Protein subunit	ug	15	Taiwan	Day 0/28	Pseudo virus	PsVNA ID50	430.5	274.9	674	35	5	0.33	20-49	adult	28	prime	15	GMT/CI	18.1	11.44	28.74	Table S4
48	Hsieh et al. 2021	NCT04487210	MVC-COV1901	Protein subunit	ug	15	Taiwan	Day 0/28	Pseudo virus	PsVNA ID50	430.5	274.9	674	35	5	0.33	20-49	adult	42	prime	15	GMT/CI	538.5	261.94	1107.04	Table S4
48	Hsieh et al. 2021	NCT04487210	MVC-COV1901	Protein subunit	ug	15	Taiwan	Day 0/28	Pseudo virus	PsVNA ID50	430.5	274.9	674	35	5	0.33	20-49	adult	56	prime	15	GMT/CI	652.7	361.55	1178.23	Table S4
48	Hsieh et al. 2021	NCT04487210	MVC-COV1901	Protein subunit	ug	15	Taiwan	Day 0/28	Pseudo virus	PsVNA ID50	430.5	274.9	674	35	15	1	20-49	adult	0	prime	15	GMT/CI	10	10	10	Table S4
48	Hsieh et al. 2021	NCT04487210	MVC-COV1901	Protein subunit	ug	15	Taiwan	Day 0/28	Pseudo virus	PsVNA ID50	430.5	274.9	674	35	15	1	20-49	adult	14	prime	15	GMT/CI	22.8	11.68	44.67	Table S4
48	Hsieh et al. 2021	NCT04487210	MVC-COV1901	Protein subunit	ug	15	Taiwan	Day 0/28	Pseudo virus	PsVNA ID50	430.5	274.9	674	35	15	1	20-49	adult	28	prime	15	GMT/CI	56.6	22.27	143.97	Table S4
48	Hsieh et al. 2021	NCT04487210	MVC-COV1901	Protein subunit	ug	15	Taiwan	Day 0/28	Pseudo virus	PsVNA ID50	430.5	274.9	674	35	15	1	20-49	adult	42	prime	15	GMT/CI	993.1	655	1505.65	Table S4
48	Hsieh et al. 2021	NCT04487210	MVC-COV1901	Protein subunit	ug	15	Taiwan	Day 0/28	Pseudo virus	PsVNA ID50	430.5	274.9	674	35	15	1	20-49	adult	56	prime	15	GMT/CI	590.4	412.22	845.71	Table S4
48	Hsieh et al. 2021	NCT04487210	MVC-COV1901	Protein subunit	ug	15	Taiwan	Day 0/28	Pseudo virus	PsVNA ID50	430.5	274.9	674	35	25	1.67	20-49	adult	0	prime	15	GMT/CI	10	10	10	Table S4
48	Hsieh et al. 2021	NCT04487210	MVC-COV1901	Protein subunit	ug	15	Taiwan	Day 0/28	Pseudo virus	PsVNA ID50	430.5	274.9	674	35	25	1.67	20-49	adult	14	prime	15	GMT/CI	33.9	19.13	60.03	Table S4
48	Hsieh et al. 2021	NCT04487210	MVC-COV1901	Protein subunit	ug	15	Taiwan	Day 0/28	Pseudo virus	PsVNA ID50	430.5	274.9	674	35	25	1.67	20-49	adult	28	prime	15	GMT/CI	73	39.82	133.65	Table S4
48	Hsieh et al. 2021	NCT04487210	MVC-COV1901	Protein subunit	ug	15	Taiwan	Day 0/28	Pseudo virus	PsVNA ID50	430.5	274.9	674	35	25	1.67	20-49	adult	42	prime	15	GMT/CI	1905.8	1601.67	2267.78	Table S4
48	Hsieh et al. 2021	NCT04487210	MVC-COV1901	Protein subunit	ug	15	Taiwan	Day 0/28	Pseudo virus	PsVNA ID50	430.5	274.9	674	35	25	1.67	20-49	adult	56	prime	15	GMT/CI	1060	782.39	1436.16	Table S4
48	Hsieh et al. 2021	NCT04487210	MVC-COV1901	Protein subunit	ug	15	Taiwan	Day 0/28	Live SARS-CoV-2 virus	MNT 50	42.7	26.38	69.04	35	5	0.33	20-49	adult	0	prime	15	GMT/CI	4	4	4	Table S4
48	Hsieh et al. 2021	NCT04487210	MVC-COV1901	Protein subunit	ug	15	Taiwan	Day 0/28	Live SARS-CoV-2 virus	MNT 50	42.7	26.38	69.04	35	5	0.33	20-49	adult	14	prime	15	GMT/CI	4	4	4	Table S4
48	Hsieh et al. 2021	NCT04487210	MVC-COV1901	Protein subunit	ug	15	Taiwan	Day 0/28	Live SARS-CoV-2 virus	MNT 50	42.7	26.38	69.04	35	5	0.33	20-49	adult	28	prime	15	GMT/CI	4	4	4	Table S4
48	Hsieh et al. 2021	NCT04487210	MVC-COV1901	Protein subunit	ug	15	Taiwan	Day 0/28	Live SARS-CoV-2 virus	MNT 50	42.7	26.38	69.04	35	5	0.33	20-49	adult	42	prime	15	GMT/CI	33.3	18.52	59.93	Table S4
48	Hsieh et al. 2021	NCT04487210	MVC-COV1901	Protein subunit	ug	15	Taiwan	Day 0/28	Live SARS-CoV-2 virus	MNT 50	42.7	26.38	69.04	35	5	0.33	20-49	adult	56	prime	15	GMT/CI	36.8	19.86	68.29	Table S4
48	Hsieh et al. 2021	NCT04487210	MVC-COV1901	Protein subunit	ug	15	Taiwan	Day 0/28	Live SARS-CoV-2 virus	MNT 50	42.7	26.38	69.04	35	15	1	20-49	adult	0	prime	15	GMT/CI	4	4	4	Table S4
48	Hsieh et al. 2021	NCT04487210	MVC-COV1901	Protein subunit	ug	15	Taiwan	Day 0/28	Live SARS-CoV-2 virus	MNT 50	42.7	26.38	69.04	35	15	1	20-49	adult	14	prime	15	GMT/CI	4.9	3.51	6.74	Table S4
48	Hsieh et al. 2021	NCT04487210	MVC-COV1901	Protein subunit	ug	15	Taiwan	Day 0/28	Live SARS-CoV-2 virus	MNT 50	42.7	26.38	69.04	35	15	1	20-49	adult	28	prime	15	GMT/CI	8.2	4.11	16.46	Table S4
48	Hsieh et al. 2021	NCT04487210	MVC-COV1901	Protein subunit	ug	15	Taiwan	Day 0/28	Live SARS-CoV-2 virus	MNT 50	42.7	26.38	69.04	35	15	1	20-49	adult	42	prime	15	GMT/CI	76.3	53.75	108.33	Table S4
48	Hsieh et al. 2021	NCT04487210	MVC-COV1901	Protein subunit	ug	15	Taiwan	Day 0/28	Live SARS-CoV-2 virus	MNT 50	42.7	26.38	69.04	35	15	1	20-49	adult	56	prime	15	GMT/CI	52.2	37.94	71.82	Table S4
48	Hsieh et al. 2021	NCT04487210	MVC-COV1901	Protein subunit	ug	15	Taiwan	Day 0/28	Live SARS-CoV-2 virus	MNT 50	42.7	26.38	69.04	35	25	1.67	20-49	adult	0	prime	15	GMT/CI	4	4	4	Table S4
48	Hsieh et al. 2021	NCT04487210	MVC-COV1901	Protein subunit	ug	15	Taiwan	Day 0/28	Live SARS-CoV-2 virus	MNT 50	42.7	26.38	69.04	35	25	1.67	20-49	adult	14	prime	15	GMT/CI	4.9	3.76	6.43	Table S4
48	Hsieh et al. 2021	NCT04487210	MVC-COV1901	Protein subunit	ug	15	Taiwan	Day 0/28	Live SARS-CoV-2 virus	MNT 50	42.7	26.38	69.04	35	25	1.67	20-49	adult	28	prime	15	GMT/CI	6.5	4.56	9.23	Table S4
48	Hsieh et al. 2021	NCT04487210	MVC-COV1901	Protein subunit	ug	15	Taiwan	Day 0/28	Live SARS-CoV-2 virus	MNT 50	42.7	26.38	69.04	35	25	1.67	20-49	adult	42	prime	15	GMT/CI	167.4	122.05	229.61	Table S4
48	Hsieh et al. 2021	NCT04487210	MVC-COV1901	Protein subunit	ug	15	Taiwan	Day 0/28	Live SARS-CoV-2 virus	MNT 50	42.7	26.38	69.04	35	25	1.67	20-49	adult	56	prime	15	GMT/CI	81.9	55.81	120.21	Table S4
49	Walter et al. 2021 Phase 1	NCT04816643	BNT162b2	mRNA	ug	30	US	Day 0/21	Live SARS-CoV-2 virus	MNT 50	NA	NA	NA	NA	10	0.33	5-11	children	0	prime	15	GMT/CI	10	10	10	Figure S3
49	Walter et al. 2021 Phase 1	NCT04816643	BNT162b2	mRNA	ug	30	US	Day 0/21	Live SARS-CoV-2 virus	MNT 50	NA	NA	NA	NA	10	0.33	5-11	children	28	prime	15	GMT/CI	4163	2584.7	6704	Figure S2
49	Walter et al. 2021 Phase 1	NCT04816643	BNT162b2	mRNA	ug	30	US	Day 0/21	Live SARS-CoV-2 virus	MNT 50	NA	NA	NA	NA	20	0.67	5-11	children	0	prime	15	GMT/CI	10	10	10	Figure S3
49	Walter et al. 2021 Phase 1	NCT04816643	BNT162b2	mRNA	ug	30	US	Day 0/21	Live SARS-CoV-2 virus	MNT 50	NA	NA	NA	NA	20	0.67	5-11	children	28	prime	15	GMT/CI	4583	2802.9	7494.8	Figure S2
49	Walter et al. 2021 Phase 2	NCT04816643	BNT162b2	mRNA	ug	30	US, Spain, Finland, and Poland	Day 0/21	Live SARS-CoV-2 virus	MNT 50	NA	NA	NA	NA	10	0.33	5-11	children	0	prime	264	GMT/CI	10	9.9	10.3	Figure S3
49	Walter et al. 2021 Phase 2	NCT04816643	BNT162b2	mRNA	ug	30	US, Spain, Finland, and Poland	Day 0/21	Live SARS-CoV-2 virus	MNT 50	NA	NA	NA	NA	10	0.33	5-11	children	51	prime	264	GMT/CI	1197.6	1106.1	1296.6	Figure S3
49	Walter et al. 2021 Phase 2	NCT04816643	BNT162b2	mRNA	ug	30	US, Spain, Finland, and Poland	Day 0/21	Live SARS-CoV-2 virus	MNT 50	NA	NA	NA	NA	30	1	16-25	adult	0	prime	253	GMT/CI	10	9.8	10.8	Figure S3
49	Walter et al. 2021 Phase 2	NCT04816643	BNT162b2	mRNA	ug	30	US, Spain, Finland, and Poland	Day 0/21	Live SARS-CoV-2 virus	MNT 50	NA	NA	NA	NA	30	1	16-25	adult	51	prime	253	GMT/CI	1146.5	1045.5	1257.2	Figure S3
50	Pitisuttithum et al. 2022	NCT04764422	NDV-HXP-S	Inactivated vaccine	ug	10	Bangkok, Thailand	Day 0/28	Pseudotyped virus for wild-type SARS-CoV-2	PsVNA ID50	32	NA	NA	NA	1	0.1	18-59	adult	0	prime	NA	GMT/CI	NA	NA	NA	NA
50	Pitisuttithum et al. 2022	NCT04764422	NDV-HXP-S	Inactivated vaccine	ug	10	Bangkok, Thailand	Day 0/28	Pseudotyped virus for wild-type SARS-CoV-2	PsVNA ID50	32	NA	NA	NA	1	0.1	18-59	adult	42	prime	32	GMT/CI	228.81	161.74	323.69	Table 5
50	Pitisuttithum et al. 2022	NCT04764422	NDV-HXP-S + CpG	Inactivated vaccine	ug	10	Bangkok, Thailand	Day 0/28	Pseudotyped virus for wild-type SARS-CoV-2	PsVNA ID50	32	NA	NA	NA	1 + CpG	0.1	18-59	adult	0	prime	NA	GMT/CI	NA	NA	NA	NA
50	Pitisuttithum et al. 2022	NCT04764422	NDV-HXP-S + CpG	Inactivated vaccine	ug	10	Bangkok, Thailand	Day 0/28	Pseudotyped virus for wild-type SARS-CoV-2	PsVNA ID50	32	NA	NA	NA	1 + CpG	0.1	18-59	adult	42	prime	31	GMT/CI	239.47	159.27	360.06	Table 5
50	Pitisuttithum et al. 2022	NCT04764422	NDV-HXP-S	Inactivated vaccine	ug	10	Bangkok, Thailand	Day 0/28	Pseudotyped virus for wild-type SARS-CoV-2	PsVNA ID50	32	NA	NA	NA	3	0.3	18-59	adult	0	prime	NA	GMT/CI	NA	NA	NA	NA
50	Pitisuttithum et al. 2022	NCT04764422	NDV-HXP-S	Inactivated vaccine	ug	10	Bangkok, Thailand	Day 0/28	Pseudotyped virus for wild-type SARS-CoV-2	PsVNA ID50	32	NA	NA	NA	3	0.3	18-59	adult	42	prime	30	GMT/CI	311.76	187.56	518.18	Table 5
50	Pitisuttithum et al. 2022	NCT04764422	NDV-HXP-S + CpG	Inactivated vaccine	ug	10	Bangkok, Thailand	Day 0/28	Pseudotyped virus for wild-type SARS-CoV-2	PsVNA ID50	32	NA	NA	NA	3 + CpG	0.3	18-59	adult	0	prime	NA	GMT/CI	NA	NA	NA	NA
50	Pitisuttithum et al. 2022	NCT04764422	NDV-HXP-S + CpG	Inactivated vaccine	ug	10	Bangkok, Thailand	Day 0/28	Pseudotyped virus for wild-type SARS-CoV-2	PsVNA ID50	32	NA	NA	NA	3 + CpG	0.3	18-59	adult	42	prime	33	GMT/CI	482.42	350.08	664.77	Table 5
50	Pitisuttithum et al. 2022	NCT04764422	NDV-HXP-S	Inactivated vaccine	ug	10	Bangkok, Thailand	Day 0/28	Pseudotyped virus for wild-type SARS-CoV-2	PsVNA ID50	32	NA	NA	NA	10	1	18-59	adult	0	prime	NA	GMT/CI	NA	NA	NA	NA
50	Pitisuttithum et al. 2022	NCT04764422	NDV-HXP-S	Inactivated vaccine	ug	10	Bangkok, Thailand	Day 0/28	Pseudotyped virus for wild-type SARS-CoV-2	PsVNA ID50	32	NA	NA	NA	10	1	18-59	adult	42	prime	34	GMT/CI	887.99	600.72	1312.62	Table 5
50	Pitisuttithum et al. 2022	NCT04764422	NDV-HXP-S	Inactivated vaccine	ug	10	Bangkok, Thailand	Day 0/28	Pseudotyped virus for variant P.1	PsVNA ID50	NA	NA	NA	NA	1	0.1	18-59	adult	0	prime	NA	GMT/CI	NA	NA	NA	NA
50	Pitisuttithum et al. 2022	NCT04764422	NDV-HXP-S	Inactivated vaccine	ug	10	Bangkok, Thailand	Day 0/28	Pseudotyped virus for variant P.1	PsVNA ID50	NA	NA	NA	NA	1	0.1	18-59	adult	42	prime	31	GMT/CI	45.33	32.18	63.85	Table 5
50	Pitisuttithum et al. 2022	NCT04764422	NDV-HXP-S + CpG	Inactivated vaccine	ug	10	Bangkok, Thailand	Day 0/28	Pseudotyped virus for variant P.1	PsVNA ID50	NA	NA	NA	NA	1 + CpG	0.1	18-59	adult	0	prime	NA	GMT/CI	NA	NA	NA	NA
50	Pitisuttithum et al. 2022	NCT04764422	NDV-HXP-S + CpG	Inactivated vaccine	ug	10	Bangkok, Thailand	Day 0/28	Pseudotyped virus for variant P.1	PsVNA ID50	NA	NA	NA	NA	1 + CpG	0.1	18-59	adult	42	prime	31	GMT/CI	74.06	48.99	111.97	Table 5
50	Pitisuttithum et al. 2022	NCT04764422	NDV-HXP-S	Inactivated vaccine	ug	10	Bangkok, Thailand	Day 0/28	Pseudotyped virus for variant P.1	PsVNA ID50	NA	NA	NA	NA	3	0.3	18-59	adult	0	prime	NA	GMT/CI	NA	NA	NA	NA
50	Pitisuttithum et al. 2022	NCT04764422	NDV-HXP-S	Inactivated vaccine	ug	10	Bangkok, Thailand	Day 0/28	Pseudotyped virus for variant P.1	PsVNA ID50	NA	NA	NA	NA	3	0.3	18-59	adult	42	prime	30	GMT/CI	111.28	72.06	171.83	Table 5
50	Pitisuttithum et al. 2022	NCT04764422	NDV-HXP-S + CpG	Inactivated vaccine	ug	10	Bangkok, Thailand	Day 0/28	Pseudotyped virus for variant P.1	PsVNA ID50	NA	NA	NA	NA	3 + CpG	0.3	18-59	adult	0	prime	NA	GMT/CI	NA	NA	NA	NA
50	Pitisuttithum et al. 2022	NCT04764422	NDV-HXP-S + CpG	Inactivated vaccine	ug	10	Bangkok, Thailand	Day 0/28	Pseudotyped virus for variant P.1	PsVNA ID50	NA	NA	NA	NA	3 + CpG	0.3	18-59	adult	42	prime	33	GMT/CI	150.59	111.15	204.03	Table 5
50	Pitisuttithum et al. 2022	NCT04764422	NDV-HXP-S	Inactivated vaccine	ug	10	Bangkok, Thailand	Day 0/28	Pseudotyped virus for variant P.1	PsVNA ID50	NA	NA	NA	NA	10	1	18-59	adult	0	prime	NA	GMT/CI	NA	NA	NA	NA
50	Pitisuttithum et al. 2022	NCT04764422	NDV-HXP-S	Inactivated vaccine	ug	10	Bangkok, Thailand	Day 0/28	Pseudotyped virus for variant P.1	PsVNA ID50	NA	NA	NA	NA	10	1	18-59	adult	42	prime	34	GMT/CI	167.14	120.63	231.58	Table 5
50	Pitisuttithum et al. 2022	NCT04764422	NDV-HXP-S	Inactivated vaccine	ug	10	Bangkok, Thailand	Day 0/28	Pseudotyped virus for variant B.1.351	PsVNA ID50	NA	NA	NA	NA	1	0.1	18-59	adult	0	prime	NA	GMT/CI	NA	NA	NA	NA
50	Pitisuttithum et al. 2022	NCT04764422	NDV-HXP-S	Inactivated vaccine	ug	10	Bangkok, Thailand	Day 0/28	Pseudotyped virus for variant B.1.351	PsVNA ID50	NA	NA	NA	NA	1	0.1	18-59	adult	42	prime	32	GMT/CI	21	15.12	29.18	Table 5
50	Pitisuttithum et al. 2022	NCT04764422	NDV-HXP-S + CpG	Inactivated vaccine	ug	10	Bangkok, Thailand	Day 0/28	Pseudotyped virus for variant B.1.351	PsVNA ID50	NA	NA	NA	NA	1 + CpG	0.1	18-59	adult	0	prime	NA	GMT/CI	NA	NA	NA	NA
50	Pitisuttithum et al. 2022	NCT04764422	NDV-HXP-S + CpG	Inactivated vaccine	ug	10	Bangkok, Thailand	Day 0/28	Pseudotyped virus for variant B.1.351	PsVNA ID50	NA	NA	NA	NA	1 + CpG	0.1	18-59	adult	42	prime	30	GMT/CI	32.34	22.13	47.24	Table 5
50	Pitisuttithum et al. 2022	NCT04764422	NDV-HXP-S	Inactivated vaccine	ug	10	Bangkok, Thailand	Day 0/28	Pseudotyped virus for variant B.1.351	PsVNA ID50	NA	NA	NA	NA	3	0.3	18-59	adult	0	prime	NA	GMT/CI	NA	NA	NA	NA
50	Pitisuttithum et al. 2022	NCT04764422	NDV-HXP-S	Inactivated vaccine	ug	10	Bangkok, Thailand	Day 0/28	Pseudotyped virus for variant B.1.351	PsVNA ID50	NA	NA	NA	NA	3	0.3	18-59	adult	42	prime	30	GMT/CI	37.43	24.77	56.56	Table 5
50	Pitisuttithum et al. 2022	NCT04764422	NDV-HXP-S + CpG	Inactivated vaccine	ug	10	Bangkok, Thailand	Day 0/28	Pseudotyped virus for variant B.1.351	PsVNA ID50	NA	NA	NA	NA	3 + CpG	0.3	18-59	adult	0	prime	NA	GMT/CI	NA	NA	NA	NA
50	Pitisuttithum et al. 2022	NCT04764422	NDV-HXP-S + CpG	Inactivated vaccine	ug	10	Bangkok, Thailand	Day 0/28	Pseudotyped virus for variant B.1.351	PsVNA ID50	NA	NA	NA	NA	3 + CpG	0.3	18-59	adult	42	prime	33	GMT/CI	40.07	28.09	57.17	Table 5
50	Pitisuttithum et al. 2022	NCT04764422	NDV-HXP-S	Inactivated vaccine	ug	10	Bangkok, Thailand	Day 0/28	Pseudotyped virus for variant B.1.351	PsVNA ID50	NA	NA	NA	NA	10	1	18-59	adult	0	prime	NA	GMT/CI	NA	NA	NA	NA
50	Pitisuttithum et al. 2022	NCT04764422	NDV-HXP-S	Inactivated vaccine	ug	10	Bangkok, Thailand	Day 0/28	Pseudotyped virus for variant B.1.351	PsVNA ID50	NA	NA	NA	NA	10	1	18-59	adult	42	prime	34	GMT/CI	43.47	31.55	59.89	Table 5
50	Pitisuttithum et al. 2022	NCT04764422	NDV-HXP-S	Inactivated vaccine	ug	10	Bangkok, Thailand	Day 0/28	Pseudotyped virus for variant B.1.617.2	PsVNA ID50	NA	NA	NA	NA	3	0.3	18-59	adult	0	prime	NA	GMT/CI	NA	NA	NA	NA
50	Pitisuttithum et al. 2022	NCT04764422	NDV-HXP-S	Inactivated vaccine	ug	10	Bangkok, Thailand	Day 0/28	Pseudotyped virus for variant B.1.617.2	PsVNA ID50	NA	NA	NA	NA	3	0.3	18-59	adult	42	prime	29	GMT/CI	95.07	59.64	151.52	Table 5
51	Kraynyak et al. 2022	NCT04336410	INO-4800	DNA based vaccine	mg	1	U.S	Week 0/4	Pseudo SARS-CoV-2 virus	PsVNA ID50	922	10	13249	38	0.5	0.5	>=18	adult	0	prime	40	GMT/CI	3.01	1.97	4.6	Supplementary Table 1
51	Kraynyak et al. 2022	NCT04336410	INO-4800	DNA based vaccine	mg	1	U.S	Week 0/4	Pseudo SARS-CoV-2 virus	PsVNA ID50	922	10	13249	38	0.5	0.5	>=18	adult	42	prime	40	GMT/CI	14.94	7.9	28.25	Supplementary Table 1
51	Kraynyak et al. 2022	NCT04336410	INO-4800	DNA based vaccine	mg	1	U.S	Week 0/4	Pseudo SARS-CoV-2 virus	PsVNA ID50	922	10	13249	38	0.5	0.5	>=18	adult	56	prime	40	GMT/CI	6	3.23	11.17	Supplementary Table 1
51	Kraynyak et al. 2022	NCT04336410	INO-4800	DNA based vaccine	mg	1	U.S	Week 0/4	Pseudo SARS-CoV-2 virus	PsVNA ID50	922	10	13249	38	0.5	0.5	>=18	adult	84	prime	39	GMT/CI	3.65	1	10.1	Supplementary Table 1
51	Kraynyak et al. 2022	NCT04336410	INO-4800	DNA based vaccine	mg	1	U.S	Week 0/4	Pseudo SARS-CoV-2 virus	PsVNA ID50	922	10	13249	38	0.5	0.5	>=18	adult	196	prime	35	GMT/CI	8.17	1	10.6	Supplementary Table 1
51	Kraynyak et al. 2022	NCT04336410	INO-4800	DNA based vaccine	mg	1	U.S	Week 0/4	Pseudo SARS-CoV-2 virus	PsVNA ID50	922	10	13249	38	1	1	>=18	adult	0	prime	35	GMT/CI	6.18	1	23.5	Supplementary Table 1
51	Kraynyak et al. 2022	NCT04336410	INO-4800	DNA based vaccine	mg	1	U.S	Week 0/4	Pseudo SARS-CoV-2 virus	PsVNA ID50	922	10	13249	38	1	1	>=18	adult	42	prime	35	GMT/CI	19.07	8.79	41.37	Supplementary Table 1
51	Kraynyak et al. 2022	NCT04336410	INO-4800	DNA based vaccine	mg	1	U.S	Week 0/4	Pseudo SARS-CoV-2 virus	PsVNA ID50	922	10	13249	38	1	1	>=18	adult	56	prime	35	GMT/CI	14.79	6.93	31.55	Supplementary Table 1
51	Kraynyak et al. 2022	NCT04336410	INO-4800	DNA based vaccine	mg	1	U.S	Week 0/4	Pseudo SARS-CoV-2 virus	PsVNA ID50	922	10	13249	38	1	1	>=18	adult	84	prime	35	GMT/CI	12.5	5.75	27.19	Supplementary Table 1
51	Kraynyak et al. 2022	NCT04336410	INO-4800	DNA based vaccine	mg	1	U.S	Week 0/4	Pseudo SARS-CoV-2 virus	PsVNA ID50	922	10	13249	38	1	1	>=18	adult	196	prime	21	GMT/CI	7	2.57	19.03	Supplementary Table 1
51	Kraynyak et al. 2022	NCT04336410	INO-4800	DNA based vaccine	mg	1	U.S	Week 0/4	Pseudo SARS-CoV-2 virus	PsVNA ID50	922	10	13249	38	2	2	>=18	adult	0	prime	36	GMT/CI	3.5	2.12	5.78	Supplementary Table 1
51	Kraynyak et al. 2022	NCT04336410	INO-4800	DNA based vaccine	mg	1	U.S	Week 0/4	Pseudo SARS-CoV-2 virus	PsVNA ID50	922	10	13249	38	2	2	>=18	adult	42	prime	36	GMT/CI	54.15	31.46	93.21	Supplementary Table 1
51	Kraynyak et al. 2022	NCT04336410	INO-4800	DNA based vaccine	mg	1	U.S	Week 0/4	Pseudo SARS-CoV-2 virus	PsVNA ID50	922	10	13249	38	2	2	>=18	adult	56	prime	36	GMT/CI	16.13	7.39	35.23	Supplementary Table 1
51	Kraynyak et al. 2022	NCT04336410	INO-4800	DNA based vaccine	mg	1	U.S	Week 0/4	Pseudo SARS-CoV-2 virus	PsVNA ID50	922	10	13249	38	2	2	>=18	adult	84	prime	36	GMT/CI	11.37	5.93	21.8	Supplementary Table 1
51	Kraynyak et al. 2022	NCT04336410	INO-4800	DNA based vaccine	mg	1	U.S	Week 0/4	Pseudo SARS-CoV-2 virus	PsVNA ID50	922	10	13249	38	2	2	>=18	adult	196	prime	19	GMT/CI	11.87	4.58	30.76	Supplementary Table 1
51	Kraynyak et al. 2022	NCT04336410	INO-4800	DNA based vaccine	mg	1	U.S	Week 0/4/6-10.5 month booster after 2nd dose	Pseudo SARS-CoV-2 virus	PsVNA ID50	922	10	13249	38	0.5	0.5	>=18	adult	Pre-boost	prime	28	GMT/CI	9.6	4.6	20.02	Supplementary Table 1
51	Kraynyak et al. 2022	NCT04336410	INO-4800	DNA based vaccine	mg	1	U.S	Week 0/4/6-10.5 month booster after 2nd dose	Pseudo SARS-CoV-2 virus	PsVNA ID50	922	10	13249	38	0.5	0.5	>=18	adult	Post-boost	booster	31	GMT/CI	58.73	32.92	104.75	Supplementary Table 1
51	Kraynyak et al. 2022	NCT04336410	INO-4800	DNA based vaccine	mg	1	U.S	Week 0/4/6-10.5 month booster after 2nd dose	Pseudo SARS-CoV-2 virus	PsVNA ID50	922	10	13249	38	1	1	>=18	adult	Pre-boost	prime	22	GMT/CI	7.61	2.92	19.84	Supplementary Table 1
51	Kraynyak et al. 2022	NCT04336410	INO-4800	DNA based vaccine	mg	1	U.S	Week 0/4/6-10.5 month booster after 2nd dose	Pseudo SARS-CoV-2 virus	PsVNA ID50	922	10	13249	38	1	1	>=18	adult	Post-boost	booster	25	GMT/CI	76.12	35.18	164.69	Supplementary Table 1
51	Kraynyak et al. 2022	NCT04336410	INO-4800	DNA based vaccine	mg	1	U.S	Week 0/4/6-10.5 month booster after 2nd dose	Pseudo SARS-CoV-2 virus	PsVNA ID50	922	10	13249	38	2	2	>=18	adult	Pre-boost	prime	28	GMT/CI	7.65	3.75	15.62	Supplementary Table 1
51	Kraynyak et al. 2022	NCT04336410	INO-4800	DNA based vaccine	mg	1	U.S	Week 0/4/6-10.5 month booster after 2nd dose	Pseudo SARS-CoV-2 virus	PsVNA ID50	922	10	13249	38	2	2	>=18	adult	Post-boost	booster	30	GMT/CI	100	51.46	194.33	Supplementary Table 1
