# Supplementary material for: Predicting Efficacies of Fractional Doses of Vaccines by Using Neutralizing Antibody Levels: Systematic Review and Meta-Analysis
Source: JMIR Public Health Surveill. 2024 Jul 12;10:e49812. doi: 10.2196/49812 (PMC11259582; doi:10.2196/49812)
Supplement: Multimedia Appendix 2 [file publichealth-v10-e49812-s002.xlsx]

## Sheet: Symptomatic
Study ID	Study	Vaccine	Age	Efficacy	Lower	Upper	NumCont	NumVac	InfCont	InfVac	Derive from	SARS-CoV-2 Lineage	DOI/URL
1	Baden, L.R., et al.	mRNA-1273	>=18	0.9408	89.13	96.78	14073	14134	185	11	Figure 4	Wild-type	https://doi.org/10.1056/NEJMoa2035389
2	Novavax	NVX-CoV2373	>=18	0.9566	67.86	99.41	7495	7505	23	1	Text from press release	NA	https://ir.novavax.com/2021-01-28-Novavax-COVID-19-Vaccine-Demonstrates-89-3-Efficacy-in-UK-Phase-3-Trial#:~:text=(Nasdaq%3A%20NVAX)%2C%20a,the%20United%20Kingdom%20(%20UK%20).
3	Polack, F.P., et al.	BNT162b2	>=18	0.9503	89.89	97.55	18325	18198	162	8	Table 2	Wild-type	https://doi.org/10.1056/NEJMoa2034577
4	Logunov, D.Y., et al.	rAd26-S+rAd5-S	>=18	0.9155	85.37	95.12	4902	14964	62	16	Table 2	Wild-type	https://doi.org/10.1016/S0140-6736(21)00234-8
5	Voysey, M., et al.	ChAdOx1 nCoV-19	>=18	0.6184	40.68	75.46	4455	4440	71	27	Table 2	Wild-type	https://doi.org/10.1016/S0140-6736(20)32661-1
6	Johnson, J.	Ad26.COV2.S	>=18	0.6734	59.01	73.97	18603	18604	300	98	Text from press release	Wild-type, B.1.351 lineage	https://www.jnj.com/johnson-and-johnson-announces-single-shot-janssen-covid-19-vaccine-candidate-met-primary-endpoints-in-interim-analysis-of-its-phase-3-ensemble-trial
7	Reuters-Staff, Pearson, S., Magalhaes, L. & Deng, C	CoronaVac	>=18	0.504	35.75	61.71	6416	6584	167	85	News/Media Articles	NA	https://www.reuters.com/article/us-health-coronavirus-sinovac-biotech-idUSKBN2A52Q6
													https://www.wsj.com/articles/chinas-sinovac-covid-19-vaccine-is-50-4-in-late-stage-brazil-trials-11610470581
Definition of symptomatic illness of each study:
[1] Covid-19 cases were defined as occurring in participants who had at least two of the following symptoms: fever (temperature ≥38°C), chills, myalgia, headache, sore throat, or new olfactory or taste disorder, or as occurring in those who had at least one respiratory sign or symptom (including cough, shortness of breath, or clinical or radiographic evidence of pneumonia) and at least one nasoph…
[2] Symptomatic disease defined as a minimum of either (i) fever (defined by subjective or objective measure, regardless of use of anti-pyretic medications), (ii) New onset cough or (iii) ≥2 of the following: (a) New onset or worsening of shortness of breath or difficulty breathing compared to baseline, (b) New onset fatigue, (c) New onset generalised muscle or body aches, (d) New onset headache …
[3] Confirmed Covid-19 was defined according to the Food and Drug Administration (FDA) criteria as the presence of at least one of the following symptoms: fever, new or increased cough, new or increased shortness of breath, chills, new or increased muscle pain, new loss of taste or smell, sore throat, diarrhea, or vomiting, combined with a respiratory specimen obtained during the symptomatic peri…
[4] A PCR test was done in combination with the clinical examination on the day of the second dose (day 21) for the diagnosis of symptomatic and asymptomatic COVID-19 cases. Symptomatic cases were confirmed through self report of symptoms by participants followed by PCR positive results.
[5] Virologically confirmed, symptomatic COVID-19, defined as a NAAT-positive swab combined with at least one qualifying symptom (fever ≥37·8°C, cough, shortness of breath, or anosmia or ageusia). In the UK and Brazil, the list of qualifying symptoms for swabbing included any one of the following: fever of at least 37·8°C, cough, shortness of breath, and anosmia or ageusia. In South Africa, the l…
[6] Not available.
[7] Not available.
* Efficacy data for symptomatic infection in this table were extracted from Table S2 of Khoury, D. S. et al.'s study. DOI: http://dx.doi.org/10.1038/s41591-021-01377-8

## Sheet: Asymptomatic
Study ID	Study	Vaccine	Age	Efficacy	Lower	Upper	NumCont	NumVac	InfCont	InfVac	Derive from	SARS-CoV-2 Lineage	DOI
1	El Sahly et al. 2021	mRNA-1273	>=18	0.574	50.08	63.64	14164	14287	498	214	Figure 3	NA	https://doi.org/10.1056/NEJMoa2113017
2	Sadoff et al. 2022	Ad26.COV2.S	>=18	0.263	17.38	34.25	18924	19113	669	498	Table 1	B.1.D614G (SARS-CoV-2 Wuhan-Hu-1), P.1 (gamma), P.2 (zeta), B.1.351 (beta), B.1.621 (mu), C.37 (lambda), B.1.1.7 (alpha), B.1.617.2 (delta), B.1.427/429 (epsilon), B.1.526 (iota), etc.	https://doi.org/10.1056/NEJMoa2117608
3	Voysey et al. 2021	ChAdOx1 nCoV-19	>=18	0.2613	-18.85	54.09	3350	3288	40	29	Table 2	NA	https://doi.org/10.1016/S0140-6736(20)32661-1
4	Al Kaabi et al. 2021	WIBP	>=18	0.2384	-45.88	60.24	12722	12727	21	16	Table 2	NA	https://doi.org/10.1001/jama.2021.8565
5	Al Kaabi et al. 2021	BBIBP-CorV	>=18	0.5235	-1.15	66.55	12722	12713	21	10	Table 2	NA	https://doi.org/10.1001/jama.2021.8565
6	Ella et al. 2021	BBV152	>=18	0.6312	30.06	80.55	3041	3248	33	13	Table 2	B.1.617.2 (delta), B.1.617.1 (kappa), B.1.1.7 (alpha), etc.	https://doi.org/10.1016/S0140-6736(21)02000-6
Definition of asymptomatic illness of each study:
[1] Asymptomatic was defined as the absence of symptoms (according to either the primary efficacy end point of Covid-19 or the secondary definition of Covid-19 [the Centers for Disease Control and Prevention definition, requiring only one symptom]) and of infection as detected by RT-PCR assay (at scheduled visits) or seroconversion (anti-nucleocapsid antibody test).
[2] Asymptomatic infection was defined by serologic positivity for SARS-CoV-2 N protein and an absence of history of symptomatic Covid-19.
[3] Asymptomatic infection was defined as PCR-confirmed SARS-CoV-2 infection and no symptoms (objective fever (defined as ≥ 37.8 °C), cough, shortness of breath, anosmia, or ageusia).
[4] Asymptomatic cases were defined as those in which patients had positive PCR test results indicating virologic evidence of SARS-CoV-2 infection but no prespecified symptoms (fever (axillary temperature ≥37.5 °C), chills, sore throat, stuffy nose, myalgia, fatigue, headache, nausea or vomiting, diarrhea, at least 1 respiratory sign or symptom (including cough, shortness of breath), new olfactor…
[5] Asymptomatic cases were defined as those in which patients had positive PCR test results indicating virologic evidence of SARS-CoV-2 infection but no prespecified symptoms (fever (axillary temperature ≥37.5 °C), chills, sore throat, stuffy nose, myalgia, fatigue, headache, nausea or vomiting, diarrhea, at least 1 respiratory sign or symptom (including cough, shortness of breath), new olfactor…
[6] Asymptomatic infection was defined as RT-PCR-confirmed SARS-CoV-2 infection detected from the monthly swabs with none of the prespecified COVID-19 symptoms ( fever (temperature >=38°C), chills, new cough, myalgia, headache, sore throat, diarrhoea, nausea, or congestion; or at least one event of new-onset anosmia or ageusia, a respiratory sign or symptom (shortness of breath or difficulty brea…
